# Supplementary material for: The patterns of microbial community distribution and co-occurrence in water columns and sediments of Haima cold seep
Source: Microbiol Spectr. 2026 Jun 11;14(7):e00256-26. doi: 10.1128/spectrum.00256-26 (PMC13339816; doi:10.1128/spectrum.00256-26)
Supplement: Supplemental tables — Tables S1–S7. [file spectrum.00256-26-s0002.xlsx]

## Sheet: Table S1
Table S1. Environmental factors of the water columns and pore water across vertical and horizontal profiles.
	WC										SE
Site	Sample	Depth (m)	Temp (oC)	Sal (‰)	DO (mg/L)	DOC (mg/L)	DSi (mg/L)	NO2- (mg/L)	NO3- (mg/L)	PO43+ (mg/L)	Site	Sample	DOC (mg/L)	DSi (mg/L)	NO2- (mg/L)	NH43+ (mg/L)	PO43+ (mg/L)
R1	WCR1_1	5.194	27.5106	33.2332	6.86694	73.9377	2.59	0.03	0.4	0.04	R1	R1SE1	105.435	116.144	1.046	135.666	9.277
	WCR1_2	100.713	20.5625	34.1713	6.64531	84.8887	6.25	0.07	4.08	0.29		R1SE2	161.59	191.802	0.873	195.629	16.692
	WCR1_3	200.261	14.9071	34.5256	4.30929	67.1925	20.77	0.03	16.49	1.02		R1SE3	224.29	190.845	1.557	210.889	21.538
	WCR1_4	600.165	7.6839	34.4313	2.83961	48.1209	71.46	0.02	31.64	2.08		R1SE4	202.07	164.878	0.673	231.638	13.569
	WCR1_6	1325	4.5383	34.5286	2.82739	46.6131	131.21	0.02	37.51	2.52		R1SE5	161.37	178.604	0.805	184.662	14.042
	WCR1_7	1375	3.504	34.5699	2.71783	69.2558	132.87	0.02	37.03	2.51		R1SE6	133.87	154.946	0.558	213.126	6.708
	WCR1_8	1395	3.2375	34.5822	2.77543	61.6377	134.34	0.03	37.83	2.83		R1SE7	111.65	132.707	0.731	205.853	5.002
	WCR1_9	1415	3.0447	34.6561	2.6442	59.9448	136.03	0.04	37.65	2.52		R1SE8	106.92	228.823	0.483	204.411	11.343
R2	WCR2_1	4.851	27.571	33.2649	6.49227	80.3655	2.44	0.02	0.34	0.05		R1SE9	135.85	159.472	0.521	218.467	7.758
	WCR2_2	99.534	21.0902	34.3846	5.40014	58.0402	6.28	0.02	4.04	0.29	R2	R2SE1	150.26	138.944	0.466	21.525	0.871
	WCR2_3	199.775	14.8679	34.5416	3.93172	44.6293	16.71	0.15	12.33	0.83		R2SE2	81.741	124.987	0.356	20.961	1.35
	WCR2_4	599.849	7.6212	34.4395	2.72407	46.4809	73.12	0.09	30.61	2		R2SE3	53.614	168.144	0.269	17.781	2.044
	WCR2_5	999.562	4.565	34.5337	2.77907	50.0254	112.46	0.03	36.37	2.38		R2SE4	45.606	144.916	0.288	17.582	1.731
	WCR2_6	1270	3.4897	34.5762	2.94825	39.2596	117.25	0.03	35.96	2.38		R2SE5	31.471	137.162	0.193	14.468	2.042
	WCR2_7	1320	3.1759	34.5935	2.99974	43.4918	133.3	0.02	37.54	2.51		R2SE6	60.368	207.112	0.266	25.35	2.488
	WCR2_8	1340	3.0772	34.5133	2.63269	47.3009	133.38	0.02	37.59	2.51		R2SE7	67.573	230.383	0.431	20.649	3.577
	WCR2_9	1360	3.0684	34.5089	2.56619	47.1157	136.18	0.02	37.38	2.52		R2SE8	56.837	254.129	0.301	25.877	3.751
R3	WCR3_1	4.997	27.173	33.1449	6.12229	69.8377	2.33	0.02	0.07	0.03		R2SE9	52.074	294.967	0.744	35.032	3.46
	WCR3_2	100.239	20.3812	34.4286	5.38312	65.7906	7.4	0.08	6.57	0.41	R3	R3SE1	105.666	154.583	5.969	37.58	2.359
	WCR3_3	200.168	14.6656	34.514	4.29676	53.6493	20.97	0.03	16.3	1		R3SE2	34.573	122.38	0.687	27.764	1.988
	WCR3_4	600.3	7.5919	34.4283	2.79207	50.0783	71.36	0.02	31.29	2.04		R3SE3	42.251	135.446	0.403	29.354	1.391
	WCR3_5	1000.34	4.4186	34.5304	2.87043	45.7138	115.41	0.02	36.16	2.38		R3SE4	96.349	152.043	0.403	31.855	1.384
	WCR3_6	1240	3.7017	34.5621	2.99045	51.9564	125.44	0.03	36.74	2.44		R3SE5	48.29	127.594	0.35	30.808	2.413
	WCR3_7	1290	3.3259	34.5764	3.02379	49.9989	132.7	0.02	37.97	2.48		R3SE6	66.165	166.14	0.36	34.478	2.671
	WCR3_8	1310	3.082	34.5903	3.07221	43.0951	132.7	0.02	37.97	2.48		R3SE7	62.425	170.355	0.515	36.615	2.216
	WCR3_9	1330	3.0885	34.5902	3.07168	49.126	133.43	0.02	36.86	2.45		R3SE8	64.746	162.502	0.238	36.022	1.728
R4	WCR4_1	4.854	27.366	32.6644	7.5571	85.1532	2.41	0.03	1.2	0.04		R3SE9	52.437	189.065	0.229	37.774	1.961
	WCR4_2	99.931	20.2044	33.5463	3.26475	70.7851	6.09	0.09	5.22	0.32	R4	R4SE1	26.664	231.628	1.864	21.282	2.216
	WCR4_3	200.256	15.1614	33.8	3.18346	59.3099	21.86	0.03	17.48	1.06		R4SE2	144.157	233.823	2.187	83.089	4.624
	WCR4_4	600.353	7.5337	34.13	2.27353	52.0357	71.81	0.03	31.16	2.01		R4SE3	71.566	234.218	2.074	49.151	3.398
	WCR4_5	1000.12	4.32	34.3836	2.45073	39.6034	117.52	0.03	36.12	2.4		R4SE4	35.948	289.043	0.389	31.968	4.236
	WCR4_6	1230	3.695	34.4591	2.57047	46.5338	126.53	0.03	36.67	2.41		R4SE5	81.62	260.598	0.077	38.823	4.004
	WCR4_7	1280	3.3214	34.4829	2.54342	48.1209	132.89	0.05	37.14	2.45		R4SE6	56.552	195.729	0.1	44.415	3.451
	WCR4_8	1300	3.2091	34.5142	2.70038	43.3331	134.71	0.02	37.28	2.5		R4SE7	26.037	255.681	0.035	49.074	3.296
	WCR4_9	1320	3.1037	34.5321	2.62551	51.2951	133.54	0.19	37.66	2.44		R4SE8	45.595	245.519	0.067	37.69	3.053
R5	WCR5_1	5.36	27.5307	33.2507	6.49042	67.9861	2.14	0.02	0.34	0.05		R4SE9	41.206	240.601	0.149	22.465	2.777
	WCR5_2	100.37	20.9229	34.3994	5.17615	59.4422	6.22	0.09	5.32	0.37	R5	R5SE1	37.576	47.341	1.431	58.509	3.422
	WCR5_3	199.806	14.7282	34.5636	3.87768	59.6752	17.37	0.02	13.15	0.96		R5SE2	43.296	45.323	1.993	99.924	1.437
	WCR5_4	599.754	7.5964	34.4427	2.71427	57.0351	74.76	0.03	31.9	2.09		R5SE3	53.757	74.787	0.835	152.566	3.564
	WCR5_5	1000.48	4.1584	34.5507	2.86148	39.7886	118.81	0.03	36.41	2.44		R5SE4	37.851	76.133	1.314	292.701	5.631
	WCR5_6	1230	3.614	34.5713	2.93474	41.3492	129.93	0.03	36.85	2.51		R5SE5	72.919	94.229	0.848	665.978	6.546
	WCR5_7	1280	3.3135	34.5842	2.97232	54.1519	129.59	0.02	37.2	2.5		R5SE6	94.842	161.633	0.8	719.53	7.46
	WCR5_8	1300	3.1829	34.5928	3.00229	45.7138	131.2	0.02	37.41	2.48		R5SE7	131.89	145.287	2.359	1418.99	7.108
	WCR5_9	1320	3.0962	34.5959	3.01085	47.0364	130.78	0.02	36.72	2.49		R5SE8	107.338	159.068	0.454	1279.79	4.501

## Sheet: Table S2
Table S2. The number of prokaryotic and microeukaryotic reads before rarefaction.
Sample	Number of prokaryotic reads	Number of microeukaryotic reads
WCR1_1	222782	19151
WCR1_2	78350	29026
WCR1_3	71080	27465
WCR1_4	89018	29331
WCR1_5	65654	29591
WCR1_6	127601	30197
WCR1_7	166516	30182
WCR1_8	217025	28269
SER1_1	36244	16455
SER1_2	51945	26964
SER1_3	63033	26288
SER1_4	158143	22627
SER1_5	47942	22220
SER1_6	55706	29364
SER1_7	57399	28778
SER1_8	46576	21817
SER1_9	53303	30018
WCR2_1	168489	16353
WCR2_2	442577	26291
WCR2_3	72445	28615
WCR2_4	84649	29451
WCR2_5	75052	27194
WCR2_6	159929	29839
WCR2_7	153679	30093
WCR2_8	82119	20958
WCR2_9	143696	29411
SER2_1	30944	4013
SER2_2	52132	20618
SER2_3	63475	7616
SER2_4	49797	19022
SER2_5	39554	13536
SER2_6	78087	23801
SER2_7	59357	22013
SER2_8	71937	16148
SER2_9	1421670	21275
WCR3_1	434915	18980
WCR3_2	408520	29321
WCR3_3	239630	27661
WCR3_4	217060	29844
WCR3_5	107262	28862
WCR3_6	263378	30295
WCR3_7	87269	27240
WCR3_8	114934	28744
WCR3_9	183023	28301
SER3_1	26937	4283
SER3_2	34516	4664
SER3_3	33718	5861
SER3_4	34340	4059
SER3_5	35986	10511
SER3_6	33000	8728
SER3_7	77449	19008
SER3_8	74741	22860
SER3_9	173222	19403
SER4_1	24743	6045
SER4_2	24889	7905
SER4_3	94799	16121
SER4_4	56233	16263
SER4_5	49885	17898
SER4_6	54404	13115
SER4_7	45113	18863
SER4_8	139390	13744
SER4_9	156276	23887
WCR4_1	128748	20235
WCR4_2	109467	27340
WCR4_3	75371	26777
WCR4_4	101315	28476
WCR4_5	65060	18005
WCR4_6	75436	29876
WCR4_7	75534	29877
WCR4_8	45247	29102
WCR4_9	354197	30132
SER5_1	1033972	23166
SER5_2	863705	23439
SER5_3	1258860	23793
SER5_4	1381726	23190
SER5_5	854431	24479
SER5_6	1195455	23622
SER5_7	1021960	23190
SER5_8	1451993	23026
SER5_9	1056535	22942
WCR5_1	113008	20709
WCR5_2	124414	26835
WCR5_3	60957	28138
WCR5_4	118203	29165
WCR5_5	70618	21732
WCR5_6	68758	28782
WCR5_7	83382	29537
WCR5_8	124340	30016
WCR5_9	107872	29580

## Sheet: Table S3
Table S3 The topological properties for networks of prokaryotes and microeukaryotes from WC and SE.
Category	Group	N	E	CC	APL	MD	GD	AD
Prokaryote	WC	353	15616	0.824	2.091	0.362	0.251	88.476
	SE	245	7471	0.701	2.327	0.342	0.25	60.988
Microeukaryote	WC	377	5707	0.641	4.009	0.579	0.081	30.28
	SE	136	4800	0.965	1.101	0.012	0.523	70.588
“N” represents the number of nodes; “E” represents the number of edges; “CC” represents clustering coefficient; “APL” represents average shortest path length; “MD” represents modularity; “GD” represents the graph density; “AD” represents average degree.

## Sheet: Table S4
Table S4 The domain correlations and most abudant phylum correlations and associated relative abundance of networks from WC and SE.
Network	Domain correlations	Relative abundance of domain correlations	Most abundant phylum correlations	Relative abundance of phylum correlations
WC	Bacteria-Bacteria	0.640409	Bacteroidetes-Firmicutes	0.0869441
	Archaea-Bacteria	0.165603	Thaumarchaeota-Alphaproteobacteria	0.0143245
	Bacteria-Microeukaryote	0.127179	Alphaproteobacteria-Retaria	0.010073
	Archaea-Microeukaryote	0.0261279	Thaumarchaeota-Retaria	0.00673825
	Microeukaryote-Microeukaryote	0.0228161	Retaria-Syndiniales	0.00674971
	Archaea-Archaea	0.0178655	Euryarchaeota-Thaumarchaeota	0.00770086
SE	Bacteria-Bacteria	0.694512	Deltaproteobacteria-Gammaproteobacteria	0.0434836
	Archaea-Bacteria	0.256416	Crenarchaeota-Chloroflexi	0.022183
	Archaea-Archaea	0.0289482	Thaumarchaeota-Thaumarchaeota	0.00701032
	Bacteria-Microeukaryote	0.0166679	Deltaproteobacteria-Retaria	0.00237763
	Archaea-Microeukaryote	0.0029659	Thaumarchaeota-Retaria	0.00137265
	Microeukaryote-Microeukaryote	0.000490232	Retaria-Retaria	0.000171581
The relarive abundance was obtained by dividing the correlations between domains or phyla by the total number of correlations in this network

## Sheet: Table S5
Table S5 The keystone species in microbial networks from WC and SE.
Network	ASV ID	Module	Domain	Phylum	Genus/clade	Degree	Category
WC (30)	PASV15271	4	Archaea	Euryarchaeota	Marine Group II	105	Connector
	PASV1545	4	Bacteria	Acidobacteria	Subgroup 6	15	Connector
	PASV8165	4	Bacteria	Alphaproteobacteria	AEGEAN-169	64	Connector
	PASV17344	4	Bacteria	Alphaproteobacteria	AEGEAN-169	167	Connector
	PASV4077	4	Bacteria	Alphaproteobacteria	SAR11 clade I	129	Connector
	PASV32721	4	Bacteria	Alphaproteobacteria	SAR11 clade I	163	Connector
	PASV28049	7	Bacteria	Alphaproteobacteria	SAR11 clade I	220	Connector
	PASV10617	7	Bacteria	Bacteroidetes	NS9 marine group	14	Connector
	PASV18733	3	Bacteria	Deltaproteobacteria	OM27 clade	4	Connector
	PASV27871	4	Bacteria	Deltaproteobacteria	P3OB-42	30	Connector
	PASV9902	4	Bacteria	Deltaproteobacteria	P3OB-42	5	Connector
	PASV18877	4	Bacteria	Deltaproteobacteria	NB1-j	16	Connector
	PASV24045	4	Bacteria	Deltaproteobacteria	NB1-j	168	Connector
	PASV16766	4	Bacteria	Gammaproteobacteria	EPR3968-O8a-Bc78	16	Connector
	PASV17129	4	Bacteria	Gammaproteobacteria	UBA10353	242	Connector
	PASV34199	7	Bacteria	Gammaproteobacteria	Woeseia	149	Connector
	PASV19874	9	Bacteria	Gammaproteobacteria	Milano-WF1B-44	3	Connector
	PASV15702	4	Bacteria	Gemmatimonadetes	BD2-11	156	Connector
	PASV5439	4	Bacteria	Planctomycetes	Unclassified Planctomycetales	19	Connector
	EASV1767	7	Microeukaryote	Dinoflagellata	Chytriodinium	38	Connector
	EASV6521	7	Microeukaryote	Ochrophyta	Unclassified Pelagomonadales	29	Connector
	EASV3126	7	Microeukaryote	Retaria	Acantharea Group II	111	Connector
	EASV8035	7	Microeukaryote	Retaria	Unclassified Chaunocanthida	16	Connector
	EASV2421	7	Microeukaryote	Retaria	Cladococcus	108	Connector
	EASV7607	7	Microeukaryote	Retaria	Cladococcus	130	Connector
	EASV1965	4	Microeukaryote	Syndiniales	Duboscquella	4	Connector
	EASV2691	7	Microeukaryote	Syndiniales	Duboscquella	4	Connector
	EASV2326	7	Microeukaryote	Syndiniales	Syndiniales Group I	3	Connector
	EASV9706	7	Microeukaryote	Syndiniales	Syndiniales Group II	3	Connector
	EASV9401	7	Microeukaryote	Syndiniales	Syndiniales Group II	150	Connector
SE (80)	PASV8760	5	Bacteria	Deltaproteobacteria	Desulfobulbus	132	Network hub
	PASV2551	5	Bacteria	Bacteroidetes	Cytophaga	64	Module hub
	PASV14195	2	Archaea	Crenarchaeota	Unclassified Bathyarchaeia	266	Connector
	PASV35963	2	Archaea	Euryarchaeota	Unclassified Thermoplasmata	50	Connector
	PASV16296	5	Archaea	Nanoarchaeaeota	Woesearchaeia_XXX	8	Connector
	PASV11661	5	Bacteria	Acidobacteria	Acidobacteria Subgroup 21	84	Connector
	PASV34961	1	Bacteria	Acidobacteria	Thermoanaerobaculaceae Subgroup 10	51	Connector
	PASV24005	5	Bacteria	Acidobacteria	Unclassified Thermoanaerobaculaceae	59	Connector
	PASV7963	1	Bacteria	Alphaproteobacteria	Pseudahrensia	11	Connector
	PASV34847	1	Bacteria	Bacteroidetes	BD2-2	47	Connector
	PASV21695	2	Bacteria	Chloroflexi	Unclassified Anaerolineaceae	157	Connector
	PASV23780	2	Bacteria	Chloroflexi	Unclassified Anaerolineaceae	244	Connector
	PASV1875	5	Bacteria	Chloroflexi	Unclassified Anaerolineaceae	31	Connector
	PASV12165	5	Bacteria	Chloroflexi	Unclassified Anaerolineaceae	58	Connector
	PASV22418	5	Bacteria	Dadabacteria	Unclassified Dadabacteriales	56	Connector
	PASV10762	5	Bacteria	Deltaproteobacteria	Desulfatiglans	8	Connector
	PASV7866	5	Bacteria	Deltaproteobacteria	Desulfatiglans	20	Connector
	PASV24831	3	Bacteria	Deltaproteobacteria	Unclassified Desulfobacteraceae	14	Connector
	PASV777	4	Bacteria	Deltaproteobacteria	Unclassified Desulfobacteraceae	204	Connector
	PASV25939	2	Bacteria	Deltaproteobacteria	Unclassified Desulfobulbaceae	91	Connector
	PASV21258	5	Bacteria	Deltaproteobacteria	Unclassified Desulfobulbaceae	48	Connector
	PASV8760	5	Bacteria	Deltaproteobacteria	Unclassified Desulfobulbaceae	132	Connector
	PASV23414	5	Bacteria	Deltaproteobacteria	Desulfocapsa	31	Connector
	PASV1412	5	Bacteria	Deltaproteobacteria	Desulfofrigus	52	Connector
	PASV6155	1	Bacteria	Deltaproteobacteria	Desulfuromonas	114	Connector
	PASV35335	1	Bacteria	Deltaproteobacteria	Geopsychrobacter	125	Connector
	PASV28353	5	Bacteria	Deltaproteobacteria	MBNT15	27	Connector
	PASV27747	1	Bacteria	Deltaproteobacteria	NB1-j	53	Connector
	PASV25676	5	Bacteria	Deltaproteobacteria	Unclassified Sandaracinaceae	99	Connector
	PASV21286	1	Bacteria	Epsilonbacteraeota	Sulfurimonas	59	Connector
	PASV21046	5	Bacteria	Epsilonbacteraeota	Sulfurimonas	14	Connector
	PASV35936	5	Bacteria	Epsilonbacteraeota	Sulfurimonas	27	Connector
	PASV30059	5	Bacteria	Epsilonbacteraeota	Sulfurimonas	30	Connector
	PASV28265	5	Bacteria	Epsilonbacteraeota	Sulfurimonas	32	Connector
	PASV12426	5	Bacteria	Epsilonbacteraeota	Sulfurimonas	38	Connector
	PASV35799	5	Bacteria	Epsilonbacteraeota	Sulfurimonas	41	Connector
	PASV6374	5	Bacteria	Epsilonbacteraeota	Sulfurimonas	42	Connector
	PASV28729	5	Bacteria	Epsilonbacteraeota	Sulfurimonas	54	Connector
	PASV31893	4	Bacteria	Epsilonbacteraeota	Sulfurovum	250	Connector
	PASV8798	4	Bacteria	Firmicutes	Fusibacter	100	Connector
	PASV16609	5	Bacteria	Firmicutes	Fusibacter	102	Connector
	PASV17577	5	Bacteria	Gammaproteobacteria	B2M28	81	Connector
	PASV32139	5	Bacteria	Gammaproteobacteria	B2M28	184	Connector
	PASV32186	5	Bacteria	Gammaproteobacteria	Colwellia	51	Connector
	PASV23897	1	Bacteria	Gammaproteobacteria	Cupriavidus	87	Connector
	PASV3502	2	Bacteria	Gammaproteobacteria	Unclassified Ectothiorhodospiraceae	110	Connector
	PASV32152	1	Bacteria	Gammaproteobacteria	Unclassified Gammaproteobacteria	240	Connector
	PASV20147	4	Bacteria	Gammaproteobacteria	Unclassified Gammaproteobacteria	203	Connector
	PASV23246	5	Bacteria	Gammaproteobacteria	Unclassified Gammaproteobacteria	17	Connector
	PASV27039	5	Bacteria	Gammaproteobacteria	Unclassified Gammaproteobacteria	59	Connector
	PASV13134	5	Bacteria	Gammaproteobacteria	Unclassified Gammaproteobacteria	90	Connector
	PASV668	5	Bacteria	Gammaproteobacteria	JL-ETNP-Z34	28	Connector
	PASV34943	3	Bacteria	Gammaproteobacteria	Methylomonaceae Group 2	5	Connector
	PASV13201	1	Bacteria	Gammaproteobacteria	Nitrosomonas	233	Connector
	PASV4331	5	Bacteria	Gammaproteobacteria	pItb-vmat-80	46	Connector
	PASV9784	2	Bacteria	Gammaproteobacteria	Psychromonas	77	Connector
	PASV2621	3	Bacteria	Gammaproteobacteria	Thiogranum	25	Connector
	PASV12199	1	Bacteria	Gammaproteobacteria	Thiohalophilus	100	Connector
	PASV26664	1	Bacteria	Gammaproteobacteria	Unclassified Thiohalorhabdaceae	3	Connector
	PASV34194	3	Bacteria	Gammaproteobacteria	Unclassified Thiomicrospiraceae	16	Connector
	PASV730	5	Bacteria	Gammaproteobacteria	Unclassified Thiotrichaceae	65	Connector
	PASV23124	1	Bacteria	Gammaproteobacteria	Woeseia	71	Connector
	PASV18162	1	Bacteria	Gammaproteobacteria	Woeseia	181	Connector
	PASV20699	5	Bacteria	Gammaproteobacteria	Woeseia	62	Connector
	PASV3104	2	Bacteria	Gemmatimonadetes	PAUC43f	132	Connector
	PASV3990	5	Bacteria	Gemmatimonadetes	PAUC43f	36	Connector
	PASV17464	1	Bacteria	Latescibacteria	Unclassified Latescibacteria	50	Connector
	PASV22156	3	Bacteria	Latescibacteria	Unclassified Latescibacteria	3	Connector
	PASV17899	2	Bacteria	Lentisphaerae	P.palmC41	48	Connector
	PASV20899	2	Bacteria	Lentisphaerae	P.palmC41	82	Connector
	PASV29570	5	Bacteria	Nitrospinae	P9X2b3D02	65	Connector
	PASV943	4	Bacteria	Nitrospirae	Unclassified Thermodesulfovibrionia	221	Connector
	PASV24060	1	Bacteria	Planctomycetes	Unclassified Planctomycetales	7	Connector
	PASV17617	5	Bacteria	Schekmanbacteria	Unclassified Schekmanbacteria	21	Connector
	PASV15720	5	Bacteria	Zetaproteobacteria	Mariprofundus	94	Connector
	EASV540	3	Microeukaryote	Ciliophora	Maryna	4	Connector
	EASV8575	6	Microeukaryote	MAST-9	MAST-9	6	Connector
	EASV6908	3	Microeukaryote	Ochrophyta	Hydrurus	12	Connector
	EASV5121	6	Microeukaryote	Retaria	RAD B	5	Connector
	EASV241	6	Microeukaryote	Syndiniales	Syndiniales Group I	12	Connector

## Sheet: Table S6
Table S6 The domain correlations and most abudant phylum correlations and associated relative abundance of networks from different water layers and bottom habitats.
Network	Most abundant domain correlations	Relative abundance of domain correlations	Most abundant phylum correlations	Relative abundance of phylum correlations
EZ	Bacteria-Bacteria	0.443668	Alphaproteobacteria-Alphaproteobacteria	0.0619777
	Bacteria-Microeukaryote	0.32685	Alphaproteobacteria-Syndiniales	0.0492191
	Archaea-Bacteria	0.114206	Alphaproteobacteria-Thaumarchaeota	0.028452
	Microeukaryote-Microeukaryote	0.0652855	Retaria-Syndiniales	0.0141017
	Archaea-Microeukaryote	0.0412853	Syndiniales-Thaumarchaeota	0.0125348
	Archaea-Archaea	0.00870474	Thaumarchaeota-Thaumarchaeota	0.00427776
MZ	Bacteria-Bacteria	0.52636	Bacteroidetes-Firmicutes	0.0496566
	Archaea-Bacteria	0.194542	Alphaproteobacteria-Thaumarchaeota	0.0435307
	Bacteria-Microeukaryote	0.169761	Alphaproteobacteria-Syndiniales	0.0262669
	Archaea-Microeukaryote	0.0421385	Syndiniales-Thaumarchaeota	0.0201411
	Archaea-Archaea	0.0376833	Thaumarchaeota-Thaumarchaeota	0.022183
	Microeukaryote-Microeukaryote	0.0295155	Syndiniales-Syndiniales	0.00872471
BZ	Bacteria-Bacteria	0.958048	Bacteroidetes-Firmicutes	0.312748
	Archaea-Bacteria	0.0262874	Alphaproteobacteria-Euryarchaeota	0.00486136
	Archaea-Archaea	0.00792222	Thaumarchaeota-Thaumarchaeota	0.00468131
	Bacteria-Microeukaryote	0.00396111	Marinimicrobia-Syndiniales	0.000720202
	Microeukaryote-Microeukaryote	0.00360101	Retaria-Retaria	0.00162045
	Archaea-Microeukaryote	0.00018005	Syndiniales-Thaumarchaeota	0.00018005
R1	Bacteria-Bacteria	0.782353	Bacteroidetes-Gammaproteobacteria	0.1
	Archaea-Bacteria	0.176471	Deltaproteobacteria-Euryarchaeota	0.0294118
	Archaea-Archaea	0.0176471	Crenarchaeota-Euryarchaeota	0.00588235
	Bacteria-Microeukaryote	0.0176471	Cercozoa-Gemmatimonadetes	0.00588235
	Archaea-Microeukaryote	0.00588235	Asgardaeota-Ciliophora	0.00588235
R2	Bacteria-Bacteria	0.751615	Deltaproteobacteria-Gammaproteobacteria	0.0423127
	Archaea-Bacteria	0.207041	Gammaproteobacteria-Thaumarchaeota	0.0300388
	Archaea-Archaea	0.0293928	Thaumarchaeota-Thaumarchaeota	0.0103359
	Bacteria-Microeukaryote	0.0113049	Cercozoa-Deltaproteobacteria	0.00193798
	Archaea-Microeukaryote	0.000322997	Euryarchaeota-Retaria	0.000322997
	Microeukaryote-Microeukaryote	0.000322997	Haptophyta-Ochrophyta	0.000322997
R3	Bacteria-Bacteria	0.668852	Deltaproteobacteria-Gammaproteobacteria	0.0393443
	Archaea-Bacteria	0.270492	Deltaproteobacteria-Thaumarchaeota	0.0245902
	Archaea-Archaea	0.0295082	Euryarchaeota-Nanoarchaeaeota	0.00655738
	Bacteria-Microeukaryote	0.0245902	Apicomplexa-Gammaproteobacteria	0.00491803
	Microeukaryote-Microeukaryote	0.00491803	Apicomplexa-Apicomplexa	0.00163934
	Archaea-Microeukaryote	0.00163934	Apicomplexa-Thaumarchaeota	0.00163934
R4	Bacteria-Bacteria	0.701087	Alphaproteobacteria-Gammaproteobacteria	0.0297403
	Archaea-Bacteria	0.261473	Gammaproteobacteria-Thaumarchaeota	0.0366848
	Archaea-Archaea	0.0294384	Thaumarchaeota-Thaumarchaeota	0.013285
	Bacteria-Microeukaryote	0.00739734	Cercozoa-Gammaproteobacteria	0.00181159
	Archaea-Microeukaryote	0.000452899	Cercozoa-Thaumarchaeota	0.000452899
	Microeukaryote-Microeukaryote	0.000150966	Retaria-Tubulinea	0.000150966
R5	Bacteria-Bacteria	0.888406	Bacteroidetes-Gammaproteobacteria	0.0979569
	Archaea-Bacteria	0.0636332	Gammaproteobacteria-Nanoarchaeaeota	0.00870981
	Bacteria-Microeukaryote	0.0437553	Apicomplexa-Gammaproteobacteria	0.00777642
	Archaea-Microeukaryote	0.00177995	Apicomplexa-Nanoarchaeaeota	0.000618641
	Archaea-Archaea	0.00131868	Nanoarchaeaeota-Nanoarchaeaeota	0.000363587
	Microeukaryote-Microeukaryote	0.00110704	Apicomplexa-Apicomplexa	0.000282187

## Sheet: Table S7
Table S7 The keystone species in microbial networks across vertical and horizontal profiles.
Network	ASV ID	Module	Domain	Phylum	Degree	Category
EZ (1)	EASV849	2	Microeukaryote	Retaria	3	Connector
MZ (135)	PASV7341	1	Bacteria	AncK6	53	Module hub
	PASV8231	1	Archaea	Euryarchaeota	4	Connector
	PASV689	6	Archaea	Euryarchaeota	4	Connector
	PASV2773	3	Archaea	Thaumarchaeota	9	Connector
	PASV2136	4	Archaea	Thaumarchaeota	6	Connector
	PASV7185	4	Archaea	Thaumarchaeota	47	Connector
	PASV28064	5	Archaea	Thaumarchaeota	12	Connector
	PASV29984	5	Archaea	Thaumarchaeota	52	Connector
	PASV18143	8	Archaea	Thaumarchaeota	8	Connector
	PASV12972	5	Bacteria	Acidobacteria	59	Connector
	PASV9990	1	Bacteria	Acidobacteria	5	Connector
	PASV13354	1	Bacteria	Acidobacteria	7	Connector
	PASV12814	2	Bacteria	Actinobacteria	13	Connector
	PASV5078	2	Bacteria	Actinobacteria	22	Connector
	PASV34598	5	Bacteria	Alphaproteobacteria	50	Connector
	PASV9557	1	Bacteria	Alphaproteobacteria	3	Connector
	PASV22733	3	Bacteria	Alphaproteobacteria	59	Connector
	PASV5711	1	Bacteria	Alphaproteobacteria	5	Connector
	PASV2326	5	Bacteria	Alphaproteobacteria	67	Connector
	PASV5077	6	Bacteria	Alphaproteobacteria	10	Connector
	PASV35699	1	Bacteria	Alphaproteobacteria	22	Connector
	PASV32721	3	Bacteria	Alphaproteobacteria	18	Connector
	PASV2310	5	Bacteria	Alphaproteobacteria	25	Connector
	PASV1295	5	Bacteria	Alphaproteobacteria	57	Connector
	PASV10773	9	Bacteria	Alphaproteobacteria	3	Connector
	PASV12221	3	Bacteria	Alphaproteobacteria	7	Connector
	PASV680	3	Bacteria	Alphaproteobacteria	10	Connector
	PASV12602	5	Bacteria	Alphaproteobacteria	50	Connector
	PASV21169	6	Bacteria	Alphaproteobacteria	38	Connector
	PASV522	6	Bacteria	Alphaproteobacteria	57	Connector
	PASV12597	2	Bacteria	Bacteroidetes	26	Connector
	PASV17446	2	Bacteria	Bacteroidetes	19	Connector
	PASV4048	2	Bacteria	Bacteroidetes	16	Connector
	PASV11702	2	Bacteria	Bacteroidetes	30	Connector
	PASV11630	6	Bacteria	Bacteroidetes	35	Connector
	PASV33356	1	Bacteria	Bacteroidetes	6	Connector
	PASV4323	1	Bacteria	Bacteroidetes	13	Connector
	PASV32168	2	Bacteria	Bacteroidetes	10	Connector
	PASV22725	2	Bacteria	Bacteroidetes	16	Connector
	PASV24784	2	Bacteria	Bacteroidetes	16	Connector
	PASV33151	2	Bacteria	Bacteroidetes	17	Connector
	PASV29419	2	Bacteria	Bacteroidetes	22	Connector
	PASV27320	2	Bacteria	Bacteroidetes	25	Connector
	PASV2084	2	Bacteria	Bacteroidetes	26	Connector
	PASV2659	2	Bacteria	Bacteroidetes	26	Connector
	PASV20538	2	Bacteria	Bacteroidetes	29	Connector
	PASV3676	2	Bacteria	Bacteroidetes	33	Connector
	PASV34999	2	Bacteria	Bacteroidetes	33	Connector
	PASV20271	3	Bacteria	Bacteroidetes	6	Connector
	PASV23198	5	Bacteria	Bacteroidetes	24	Connector
	PASV17633	2	Bacteria	Bacteroidetes	18	Connector
	PASV32810	2	Bacteria	Bacteroidetes	22	Connector
	PASV35779	2	Bacteria	Bacteroidetes	25	Connector
	PASV22517	2	Bacteria	Bacteroidetes	30	Connector
	PASV9002	24	Bacteria	Bacteroidetes	3	Connector
	PASV10351	13	Bacteria	Chloroflexi	3	Connector
	PASV6846	1	Bacteria	Chloroflexi	5	Connector
	PASV7193	1	Bacteria	Chloroflexi	5	Connector
	PASV20617	1	Bacteria	Chloroflexi	16	Connector
	PASV27182	1	Bacteria	Chloroflexi	26	Connector
	PASV5778	1	Bacteria	Chloroflexi	28	Connector
	PASV17143	4	Bacteria	Chloroflexi	60	Connector
	PASV19077	5	Bacteria	Chloroflexi	7	Connector
	PASV10543	5	Bacteria	Chloroflexi	41	Connector
	PASV23625	2	Bacteria	Deltaproteobacteria	27	Connector
	PASV29409	3	Bacteria	Deltaproteobacteria	5	Connector
	PASV833	6	Bacteria	Deltaproteobacteria	5	Connector
	PASV535	1	Bacteria	Deltaproteobacteria	34	Connector
	PASV6927	5	Bacteria	Deltaproteobacteria	3	Connector
	PASV11843	6	Bacteria	Deltaproteobacteria	51	Connector
	PASV1693	2	Bacteria	Epsilonbacteraeota	30	Connector
	PASV547	2	Bacteria	Firmicutes	14	Connector
	PASV18002	2	Bacteria	Firmicutes	15	Connector
	PASV4934	2	Bacteria	Firmicutes	23	Connector
	PASV26811	2	Bacteria	Firmicutes	12	Connector
	PASV6973	2	Bacteria	Firmicutes	10	Connector
	PASV25215	2	Bacteria	Firmicutes	23	Connector
	PASV26278	2	Bacteria	Firmicutes	12	Connector
	PASV30295	2	Bacteria	Firmicutes	14	Connector
	PASV26706	2	Bacteria	Firmicutes	26	Connector
	PASV33733	2	Bacteria	Firmicutes	8	Connector
	PASV9570	2	Bacteria	Firmicutes	16	Connector
	PASV27375	2	Bacteria	Firmicutes	35	Connector
	PASV26962	2	Bacteria	Firmicutes	17	Connector
	PASV35702	2	Bacteria	Firmicutes	7	Connector
	PASV16305	2	Bacteria	Firmicutes	23	Connector
	PASV35712	2	Bacteria	Firmicutes	24	Connector
	PASV31616	2	Bacteria	Firmicutes	31	Connector
	PASV5429	2	Bacteria	Firmicutes	24	Connector
	PASV34500	2	Bacteria	Firmicutes	34	Connector
	PASV3349	2	Bacteria	Firmicutes	22	Connector
	PASV29029	2	Bacteria	Firmicutes	26	Connector
	PASV33162	2	Bacteria	Gammaproteobacteria	16	Connector
	PASV28429	1	Bacteria	Gammaproteobacteria	12	Connector
	PASV21734	5	Bacteria	Gammaproteobacteria	12	Connector
	PASV29987	2	Bacteria	Gammaproteobacteria	28	Connector
	PASV21545	1	Bacteria	Gammaproteobacteria	11	Connector
	PASV17970	4	Bacteria	Gammaproteobacteria	47	Connector
	PASV12985	1	Bacteria	Gammaproteobacteria	31	Connector
	PASV20879	2	Bacteria	Gammaproteobacteria	15	Connector
	PASV7302	1	Bacteria	Gammaproteobacteria	28	Connector
	PASV4679	1	Bacteria	Gammaproteobacteria	8	Connector
	PASV18257	3	Bacteria	Gammaproteobacteria	27	Connector
	PASV3080	5	Bacteria	Gammaproteobacteria	48	Connector
	PASV12850	5	Bacteria	Gammaproteobacteria	7	Connector
	PASV3253	3	Bacteria	Gammaproteobacteria	17	Connector
	PASV18173	1	Bacteria	Marinimicrobia	4	Connector
	PASV11503	1	Bacteria	Marinimicrobia	12	Connector
	PASV29012	1	Bacteria	Marinimicrobia	12	Connector
	PASV12012	1	Bacteria	Marinimicrobia	15	Connector
	PASV11446	1	Bacteria	Marinimicrobia	34	Connector
	PASV6120	13	Bacteria	Marinimicrobia	3	Connector
	PASV34789	1	Bacteria	Nitrospinae	35	Connector
	PASV1967	4	Bacteria	Nitrospinae	50	Connector
	PASV15630	5	Bacteria	Nitrospinae	11	Connector
	PASV20707	5	Bacteria	PAUC34f	49	Connector
	PASV29615	1	Bacteria	Planctomycetes	19	Connector
	PASV2499	6	Bacteria	Planctomycetes	31	Connector
	PASV13998	1	Bacteria	Planctomycetes	8	Connector
	PASV30606	4	Bacteria	Planctomycetes	4	Connector
	PASV24688	5	Bacteria	Planctomycetes	47	Connector
	PASV584	1	Bacteria	Verrucomicrobia	10	Connector
	EASV8240	1	Microeukaryote	Dinoflagellata	4	Connector
	EASV9070	1	Microeukaryote	Retaria	13	Connector
	EASV7128	5	Microeukaryote	Retaria	51	Connector
	EASV4081	6	Microeukaryote	Retaria	31	Connector
	EASV9866	5	Microeukaryote	Retaria	9	Connector
	EASV7043	1	Microeukaryote	Retaria	25	Connector
	EASV9221	6	Microeukaryote	Retaria	21	Connector
	EASV3959	1	Microeukaryote	Syndiniales	3	Connector
	EASV6579	5	Microeukaryote	Syndiniales	3	Connector
	EASV4058	5	Microeukaryote	Syndiniales	27	Connector
	EASV6301	5	Microeukaryote	Syndiniales	50	Connector
	EASV10387	5	Microeukaryote	Syndiniales	52	Connector
	EASV4354	6	Microeukaryote	Syndiniales	25	Connector
BZ (15)	PASV12221	11	Bacteria	Alphaproteobacteria	22	Module hub
	PASV11164	1	Bacteria	Deltaproteobacteria	24	Module hub
	PASV11156	7	Bacteria	Deltaproteobacteria	17	Module hub
	PASV19911	12	Bacteria	Chloroflexi	6	Connector
	PASV14454	2	Bacteria	Chloroflexi	6	Connector
	PASV21484	13	Bacteria	Gammaproteobacteria	4	Connector
	PASV3868	13	Bacteria	Gammaproteobacteria	6	Connector
	PASV31392	1	Bacteria	Gammaproteobacteria	9	Connector
	PASV19775	7	Bacteria	Gammaproteobacteria	5	Connector
	PASV16328	35	Bacteria	Nitrospinae	5	Connector
	PASV19916	26	Bacteria	Nitrospinae	5	Connector
	PASV20583	11	Bacteria	Planctomycetes	4	Connector
	PASV32976	23	Bacteria	Planctomycetes	6	Connector
	EASV6961	45	Microeukaryote	Retaria	4	Connector
	EASV3789	21	Microeukaryote	Syndiniales	3	Connector
R1 (6)	PASV16586	1	Bacteria	Bacteroidetes	12	Module hub
	PASV2294	1	Bacteria	Bacteroidetes	12	Module hub
	PASV10112	1	Bacteria	Gammaproteobacteria	12	Module hub
	PASV34194	1	Bacteria	Gammaproteobacteria	12	Module hub
	PASV5085	1	Bacteria	Gammaproteobacteria	12	Module hub
	PASV22915	1	Bacteria	Planctomycetes	12	Module hub
R2 (14)	PASV7231	7	Archaea	Crenarchaeota	5	Connector
	PASV1026	3	Bacteria	Acetothermia	4	Connector
	PASV18766	8	Bacteria	Acidobacteria	3	Connector
	PASV10485	4	Bacteria	Acidobacteria	3	Connector
	PASV34726	11	Bacteria	Acidobacteria	6	Connector
	PASV15159	4	Bacteria	Acidobacteria	3	Connector
	PASV23528	8	Bacteria	Acidobacteria	7	Connector
	PASV27449	6	Bacteria	Chloroflexi	3	Connector
	PASV3475	7	Bacteria	Chloroflexi	7	Connector
	PASV2478	3	Bacteria	Chloroflexi	9	Connector
	PASV33941	6	Bacteria	Epsilonbacteraeota	3	Connector
	PASV25067	7	Bacteria	Epsilonbacteraeota	5	Connector
	PASV30893	7	Bacteria	Patescibacteria	4	Connector
	PASV6492	Others	Bacteria	Deltaproteobacteria	3	Connector
R3(2)	PASV32804	Others	Bacteria	Chloroflexi	7	Module hub
	PASV22606	4	Bacteria	Gemmatimonadetes	7	Module hub
R4 (33)	PASV11012	4	Bacteria	Gammaproteobacteria	51	Module hub
	PASV21908	2	Archaea	Crenarchaeota	10	Connector
	PASV29919	5	Archaea	Crenarchaeota	7	Connector
	PASV7135	4	Archaea	Thaumarchaeota	12	Connector
	PASV7298	8	Archaea	Thaumarchaeota	4	Connector
	PASV13005	5	Bacteria	Acidobacteria	3	Connector
	PASV7579	12	Bacteria	Acidobacteria	4	Connector
	PASV34722	5	Bacteria	Acidobacteria	22	Connector
	PASV3898	5	Bacteria	Actinobacteria	15	Connector
	PASV3883	Others	Bacteria	Alphaproteobacteria	3	Connector
	PASV10551	9	Bacteria	Alphaproteobacteria	3	Connector
	PASV798	8	Bacteria	Armatimonadetes	4	Connector
	PASV33644	5	Bacteria	Chloroflexi	6	Connector
	PASV15286	5	Bacteria	Chloroflexi	10	Connector
	PASV34610	5	Bacteria	Chloroflexi	7	Connector
	PASV34304	9	Bacteria	Chloroflexi	3	Connector
	PASV31967	3	Bacteria	Deltaproteobacteria	3	Connector
	PASV24527	2	Bacteria	Deltaproteobacteria	4	Connector
	PASV13847	4	Bacteria	Deltaproteobacteria	3	Connector
	PASV907	4	Bacteria	Deltaproteobacteria	17	Connector
	PASV2347	Others	Bacteria	Deltaproteobacteria	4	Connector
	PASV14559	5	Bacteria	Deltaproteobacteria	5	Connector
	PASV17917	4	Bacteria	Gammaproteobacteria	3	Connector
	PASV7735	Others	Bacteria	Gammaproteobacteria	3	Connector
	PASV9730	3	Bacteria	Gammaproteobacteria	4	Connector
	PASV3912	3	Bacteria	Gammaproteobacteria	12	Connector
	PASV22722	13	Bacteria	Gemmatimonadetes	4	Connector
	PASV29650	Others	Bacteria	Gemmatimonadetes	3	Connector
	PASV7577	13	Bacteria	Gemmatimonadetes	4	Connector
	PASV5402	4	Bacteria	Planctomycetes	5	Connector
	PASV9680	5	Bacteria	Planctomycetes	13	Connector
	PASV24463	7	Bacteria	Planctomycetes	5	Connector
	PASV28301	13	Bacteria	Zixibacteria	4	Connector
R5 (982)	PASV17074	1	Bacteria	Alphaproteobacteria	153	Network hub
	PASV5	1	Bacteria	Alphaproteobacteria	153	Network hub
	PASV7281	1	Bacteria	Bacteroidetes	153	Network hub
	PASV5788	1	Bacteria	Bacteroidetes	238	Network hub
	PASV12061	2	Bacteria	Bacteroidetes	216	Network hub
	PASV13093	1	Bacteria	Gammaproteobacteria	153	Network hub
	PASV12492	1	Bacteria	Rokubacteria	170	Network hub
	PASV8762	2	Archaea	Asgardaeota	55	Connector
	PASV16960	2	Archaea	Asgardaeota	282	Connector
	PASV7721	4	Archaea	Asgardaeota	10	Connector
	PASV28710	4	Archaea	Asgardaeota	38	Connector
	PASV9074	4	Archaea	Crenarchaeota	4	Connector
	PASV1227	1	Archaea	Euryarchaeota	56	Connector
	PASV33817	4	Archaea	Euryarchaeota	4	Connector
	PASV22079	4	Archaea	Euryarchaeota	5	Connector
	PASV23787	4	Archaea	Euryarchaeota	6	Connector
	PASV5694	4	Archaea	Euryarchaeota	7	Connector
	PASV19600	4	Archaea	Euryarchaeota	7	Connector
	PASV28827	4	Archaea	Euryarchaeota	7	Connector
	PASV4861	4	Archaea	Euryarchaeota	9	Connector
	PASV16498	4	Archaea	Euryarchaeota	9	Connector
	PASV23494	4	Archaea	Euryarchaeota	9	Connector
	PASV30322	4	Archaea	Euryarchaeota	10	Connector
	PASV16726	4	Archaea	Euryarchaeota	15	Connector
	PASV22758	4	Archaea	Euryarchaeota	21	Connector
	PASV7493	4	Archaea	Euryarchaeota	31	Connector
	PASV772	2	Archaea	Nanoarchaeaeota	182	Connector
	PASV32991	2	Archaea	Nanoarchaeaeota	237	Connector
	PASV12550	2	Archaea	Nanoarchaeaeota	269	Connector
	PASV19028	2	Archaea	Nanoarchaeaeota	275	Connector
	PASV21684	2	Archaea	Nanoarchaeaeota	329	Connector
	PASV13834	4	Archaea	Nanoarchaeaeota	4	Connector
	PASV20405	4	Archaea	Nanoarchaeaeota	8	Connector
	PASV19093	4	Archaea	Nanoarchaeaeota	9	Connector
	PASV12216	4	Archaea	Nanoarchaeaeota	14	Connector
	PASV35796	4	Archaea	Nanoarchaeaeota	23	Connector
	PASV34736	1	Archaea	Thaumarchaeota	14	Connector
	PASV18375	1	Archaea	Thaumarchaeota	36	Connector
	PASV11369	1	Archaea	Thaumarchaeota	47	Connector
	PASV19121	1	Archaea	Thaumarchaeota	53	Connector
	PASV35506	1	Archaea	Thaumarchaeota	53	Connector
	PASV2531	1	Archaea	Thaumarchaeota	60	Connector
	PASV28479	1	Archaea	Thaumarchaeota	61	Connector
	PASV13655	1	Archaea	Thaumarchaeota	61	Connector
	PASV16293	1	Archaea	Thaumarchaeota	77	Connector
	PASV21054	1	Archaea	Thaumarchaeota	79	Connector
	PASV24577	1	Archaea	Thaumarchaeota	82	Connector
	PASV1432	1	Archaea	Thaumarchaeota	83	Connector
	PASV8341	1	Archaea	Thaumarchaeota	87	Connector
	PASV2860	1	Archaea	Thaumarchaeota	100	Connector
	PASV2200	1	Archaea	Thaumarchaeota	127	Connector
	PASV26547	1	Archaea	Thaumarchaeota	139	Connector
	PASV31182	1	Bacteria	Acidobacteria	3	Connector
	PASV19330	1	Bacteria	Acidobacteria	50	Connector
	PASV31803	1	Bacteria	Acidobacteria	53	Connector
	PASV17614	1	Bacteria	Acidobacteria	54	Connector
	PASV13223	1	Bacteria	Acidobacteria	54	Connector
	PASV16350	1	Bacteria	Acidobacteria	66	Connector
	PASV32818	1	Bacteria	Acidobacteria	68	Connector
	PASV30127	1	Bacteria	Acidobacteria	69	Connector
	PASV11574	1	Bacteria	Acidobacteria	74	Connector
	PASV33888	1	Bacteria	Acidobacteria	77	Connector
	PASV27855	1	Bacteria	Acidobacteria	78	Connector
	PASV11862	1	Bacteria	Acidobacteria	89	Connector
	PASV35228	1	Bacteria	Acidobacteria	94	Connector
	PASV22945	1	Bacteria	Acidobacteria	103	Connector
	PASV891	1	Bacteria	Acidobacteria	104	Connector
	PASV14382	1	Bacteria	Acidobacteria	116	Connector
	PASV23229	1	Bacteria	Acidobacteria	133	Connector
	PASV19987	1	Bacteria	Acidobacteria	136	Connector
	PASV2828	1	Bacteria	Acidobacteria	140	Connector
	PASV25403	1	Bacteria	Acidobacteria	213	Connector
	PASV13729	1	Bacteria	Acidobacteria	226	Connector
	PASV85	1	Bacteria	Acidobacteria	827	Connector
	PASV23528	2	Bacteria	Acidobacteria	179	Connector
	PASV35012	2	Bacteria	Acidobacteria	253	Connector
	PASV18766	2	Bacteria	Acidobacteria	298	Connector
	PASV20592	4	Bacteria	Acidobacteria	10	Connector
	PASV7918	4	Bacteria	Acidobacteria	11	Connector
	PASV28480	4	Bacteria	Acidobacteria	11	Connector
	PASV8485	4	Bacteria	Acidobacteria	24	Connector
	PASV17004	4	Bacteria	Acidobacteria	27	Connector
	PASV25893	1	Bacteria	Actinobacteria	43	Connector
	PASV24044	1	Bacteria	Actinobacteria	44	Connector
	PASV9105	1	Bacteria	Actinobacteria	45	Connector
	PASV31558	1	Bacteria	Actinobacteria	46	Connector
	PASV1266	1	Bacteria	Actinobacteria	48	Connector
	PASV17519	1	Bacteria	Actinobacteria	49	Connector
	PASV12367	1	Bacteria	Actinobacteria	50	Connector
	PASV23601	1	Bacteria	Actinobacteria	50	Connector
	PASV6893	1	Bacteria	Actinobacteria	53	Connector
	PASV11496	1	Bacteria	Actinobacteria	55	Connector
	PASV26139	1	Bacteria	Actinobacteria	59	Connector
	PASV24334	1	Bacteria	Actinobacteria	59	Connector
	PASV29456	1	Bacteria	Actinobacteria	60	Connector
	PASV7846	1	Bacteria	Actinobacteria	60	Connector
	PASV18546	1	Bacteria	Actinobacteria	60	Connector
	PASV21074	1	Bacteria	Actinobacteria	63	Connector
	PASV14165	1	Bacteria	Actinobacteria	63	Connector
	PASV12378	1	Bacteria	Actinobacteria	66	Connector
	PASV7808	1	Bacteria	Actinobacteria	73	Connector
	PASV26344	1	Bacteria	Actinobacteria	77	Connector
	PASV5078	1	Bacteria	Actinobacteria	78	Connector
	PASV7767	1	Bacteria	Actinobacteria	81	Connector
	PASV17646	1	Bacteria	Actinobacteria	86	Connector
	PASV24415	1	Bacteria	Actinobacteria	89	Connector
	PASV34337	1	Bacteria	Actinobacteria	93	Connector
	PASV10678	1	Bacteria	Actinobacteria	103	Connector
	PASV12814	1	Bacteria	Actinobacteria	103	Connector
	PASV7003	1	Bacteria	Actinobacteria	103	Connector
	PASV5572	1	Bacteria	Actinobacteria	109	Connector
	PASV23793	1	Bacteria	Actinobacteria	115	Connector
	PASV2293	1	Bacteria	Actinobacteria	115	Connector
	PASV819	1	Bacteria	Actinobacteria	115	Connector
	PASV18040	1	Bacteria	Actinobacteria	117	Connector
	PASV3318	1	Bacteria	Actinobacteria	122	Connector
	PASV26072	1	Bacteria	Actinobacteria	124	Connector
	PASV22256	1	Bacteria	Actinobacteria	127	Connector
	PASV19212	1	Bacteria	Actinobacteria	129	Connector
	PASV28280	1	Bacteria	Actinobacteria	130	Connector
	PASV23915	1	Bacteria	Actinobacteria	130	Connector
	PASV22885	1	Bacteria	Actinobacteria	133	Connector
	PASV10053	1	Bacteria	Actinobacteria	137	Connector
	PASV16782	1	Bacteria	Actinobacteria	137	Connector
	PASV3869	1	Bacteria	Actinobacteria	139	Connector
	PASV1732	1	Bacteria	Actinobacteria	143	Connector
	PASV12809	1	Bacteria	Actinobacteria	145	Connector
	PASV29180	1	Bacteria	Actinobacteria	202	Connector
	PASV35198	1	Bacteria	Actinobacteria	213	Connector
	PASV21518	2	Bacteria	Actinobacteria	24	Connector
	PASV35486	2	Bacteria	Actinobacteria	153	Connector
	PASV7306	2	Bacteria	Actinobacteria	191	Connector
	PASV16388	4	Bacteria	Actinobacteria	7	Connector
	PASV12414	4	Bacteria	Actinobacteria	10	Connector
	PASV16616	4	Bacteria	Actinobacteria	10	Connector
	PASV28337	4	Bacteria	Actinobacteria	12	Connector
	PASV35487	4	Bacteria	Actinobacteria	13	Connector
	PASV26138	1	Bacteria	Alphaproteobacteria	4	Connector
	PASV27715	1	Bacteria	Alphaproteobacteria	40	Connector
	PASV11913	1	Bacteria	Alphaproteobacteria	43	Connector
	PASV34176	1	Bacteria	Alphaproteobacteria	45	Connector
	PASV8494	1	Bacteria	Alphaproteobacteria	45	Connector
	PASV16565	1	Bacteria	Alphaproteobacteria	49	Connector
	PASV18935	1	Bacteria	Alphaproteobacteria	51	Connector
	PASV28172	1	Bacteria	Alphaproteobacteria	52	Connector
	PASV2895	1	Bacteria	Alphaproteobacteria	52	Connector
	PASV35603	1	Bacteria	Alphaproteobacteria	54	Connector
	PASV17619	1	Bacteria	Alphaproteobacteria	55	Connector
	PASV4911	1	Bacteria	Alphaproteobacteria	55	Connector
	PASV25251	1	Bacteria	Alphaproteobacteria	56	Connector
	PASV15548	1	Bacteria	Alphaproteobacteria	56	Connector
	PASV28507	1	Bacteria	Alphaproteobacteria	56	Connector
	PASV23566	1	Bacteria	Alphaproteobacteria	57	Connector
	PASV25685	1	Bacteria	Alphaproteobacteria	57	Connector
	PASV23295	1	Bacteria	Alphaproteobacteria	58	Connector
	PASV23031	1	Bacteria	Alphaproteobacteria	58	Connector
	PASV24445	1	Bacteria	Alphaproteobacteria	58	Connector
	PASV30720	1	Bacteria	Alphaproteobacteria	59	Connector
	PASV20145	1	Bacteria	Alphaproteobacteria	60	Connector
	PASV16482	1	Bacteria	Alphaproteobacteria	61	Connector
	PASV18306	1	Bacteria	Alphaproteobacteria	61	Connector
	PASV31789	1	Bacteria	Alphaproteobacteria	67	Connector
	PASV1453	1	Bacteria	Alphaproteobacteria	68	Connector
	PASV34723	1	Bacteria	Alphaproteobacteria	72	Connector
	PASV3324	1	Bacteria	Alphaproteobacteria	72	Connector
	PASV6249	1	Bacteria	Alphaproteobacteria	82	Connector
	PASV27187	1	Bacteria	Alphaproteobacteria	86	Connector
	PASV30542	1	Bacteria	Alphaproteobacteria	87	Connector
	PASV3597	1	Bacteria	Alphaproteobacteria	87	Connector
	PASV31768	1	Bacteria	Alphaproteobacteria	89	Connector
	PASV31432	1	Bacteria	Alphaproteobacteria	90	Connector
	PASV29018	1	Bacteria	Alphaproteobacteria	90	Connector
	PASV21730	1	Bacteria	Alphaproteobacteria	98	Connector
	PASV18865	1	Bacteria	Alphaproteobacteria	99	Connector
	PASV18624	1	Bacteria	Alphaproteobacteria	99	Connector
	PASV36108	1	Bacteria	Alphaproteobacteria	104	Connector
	PASV20788	1	Bacteria	Alphaproteobacteria	109	Connector
	PASV24426	1	Bacteria	Alphaproteobacteria	110	Connector
	PASV9682	1	Bacteria	Alphaproteobacteria	112	Connector
	PASV4028	1	Bacteria	Alphaproteobacteria	115	Connector
	PASV9350	1	Bacteria	Alphaproteobacteria	124	Connector
	PASV33354	1	Bacteria	Alphaproteobacteria	126	Connector
	PASV28365	1	Bacteria	Alphaproteobacteria	130	Connector
	PASV5486	1	Bacteria	Alphaproteobacteria	133	Connector
	PASV33959	1	Bacteria	Alphaproteobacteria	137	Connector
	PASV31406	1	Bacteria	Alphaproteobacteria	138	Connector
	PASV30519	1	Bacteria	Alphaproteobacteria	166	Connector
	PASV417	1	Bacteria	Alphaproteobacteria	183	Connector
	PASV3767	1	Bacteria	Alphaproteobacteria	192	Connector
	PASV4155	1	Bacteria	Alphaproteobacteria	210	Connector
	PASV24129	1	Bacteria	Alphaproteobacteria	218	Connector
	PASV22361	1	Bacteria	Alphaproteobacteria	224	Connector
	PASV20665	1	Bacteria	Alphaproteobacteria	239	Connector
	PASV12726	2	Bacteria	Alphaproteobacteria	267	Connector
	PASV21511	2	Bacteria	Alphaproteobacteria	269	Connector
	PASV23527	2	Bacteria	Alphaproteobacteria	275	Connector
	PASV19880	3	Bacteria	Alphaproteobacteria	173	Connector
	PASV22394	4	Bacteria	Atribacteria	6	Connector
	PASV1312	4	Bacteria	Atribacteria	6	Connector
	PASV23967	4	Bacteria	Atribacteria	16	Connector
	PASV18906	4	Bacteria	Atribacteria	29	Connector
	PASV25782	1	Bacteria	Bacteroidetes	3	Connector
	PASV10608	1	Bacteria	Bacteroidetes	3	Connector
	PASV12601	1	Bacteria	Bacteroidetes	3	Connector
	PASV32750	1	Bacteria	Bacteroidetes	4	Connector
	PASV19210	1	Bacteria	Bacteroidetes	5	Connector
	PASV3607	1	Bacteria	Bacteroidetes	5	Connector
	PASV33111	1	Bacteria	Bacteroidetes	6	Connector
	PASV24856	1	Bacteria	Bacteroidetes	6	Connector
	PASV23344	1	Bacteria	Bacteroidetes	7	Connector
	PASV11643	1	Bacteria	Bacteroidetes	9	Connector
	PASV21035	1	Bacteria	Bacteroidetes	15	Connector
	PASV33614	1	Bacteria	Bacteroidetes	29	Connector
	PASV28424	1	Bacteria	Bacteroidetes	36	Connector
	PASV5049	1	Bacteria	Bacteroidetes	36	Connector
	PASV22884	1	Bacteria	Bacteroidetes	41	Connector
	PASV21674	1	Bacteria	Bacteroidetes	45	Connector
	PASV3235	1	Bacteria	Bacteroidetes	46	Connector
	PASV36024	1	Bacteria	Bacteroidetes	46	Connector
	PASV3562	1	Bacteria	Bacteroidetes	50	Connector
	PASV30641	1	Bacteria	Bacteroidetes	50	Connector
	PASV21554	1	Bacteria	Bacteroidetes	51	Connector
	PASV30745	1	Bacteria	Bacteroidetes	51	Connector
	PASV26621	1	Bacteria	Bacteroidetes	52	Connector
	PASV27320	1	Bacteria	Bacteroidetes	52	Connector
	PASV30195	1	Bacteria	Bacteroidetes	53	Connector
	PASV4426	1	Bacteria	Bacteroidetes	53	Connector
	PASV9135	1	Bacteria	Bacteroidetes	54	Connector
	PASV31145	1	Bacteria	Bacteroidetes	54	Connector
	PASV7789	1	Bacteria	Bacteroidetes	56	Connector
	PASV13355	1	Bacteria	Bacteroidetes	56	Connector
	PASV14438	1	Bacteria	Bacteroidetes	56	Connector
	PASV5658	1	Bacteria	Bacteroidetes	56	Connector
	PASV8676	1	Bacteria	Bacteroidetes	56	Connector
	PASV24944	1	Bacteria	Bacteroidetes	56	Connector
	PASV28949	1	Bacteria	Bacteroidetes	57	Connector
	PASV31902	1	Bacteria	Bacteroidetes	57	Connector
	PASV12771	1	Bacteria	Bacteroidetes	58	Connector
	PASV32234	1	Bacteria	Bacteroidetes	58	Connector
	PASV23624	1	Bacteria	Bacteroidetes	59	Connector
	PASV2332	1	Bacteria	Bacteroidetes	59	Connector
	PASV24659	1	Bacteria	Bacteroidetes	60	Connector
	PASV9562	1	Bacteria	Bacteroidetes	60	Connector
	PASV32168	1	Bacteria	Bacteroidetes	60	Connector
	PASV11030	1	Bacteria	Bacteroidetes	60	Connector
	PASV19618	1	Bacteria	Bacteroidetes	61	Connector
	PASV21642	1	Bacteria	Bacteroidetes	62	Connector
	PASV24289	1	Bacteria	Bacteroidetes	63	Connector
	PASV7225	1	Bacteria	Bacteroidetes	66	Connector
	PASV7326	1	Bacteria	Bacteroidetes	66	Connector
	PASV31051	1	Bacteria	Bacteroidetes	67	Connector
	PASV5758	1	Bacteria	Bacteroidetes	67	Connector
	PASV25926	1	Bacteria	Bacteroidetes	69	Connector
	PASV1491	1	Bacteria	Bacteroidetes	71	Connector
	PASV19877	1	Bacteria	Bacteroidetes	76	Connector
	PASV11047	1	Bacteria	Bacteroidetes	77	Connector
	PASV9619	1	Bacteria	Bacteroidetes	79	Connector
	PASV35709	1	Bacteria	Bacteroidetes	81	Connector
	PASV4289	1	Bacteria	Bacteroidetes	81	Connector
	PASV14556	1	Bacteria	Bacteroidetes	81	Connector
	PASV35254	1	Bacteria	Bacteroidetes	82	Connector
	PASV9116	1	Bacteria	Bacteroidetes	83	Connector
	PASV32484	1	Bacteria	Bacteroidetes	85	Connector
	PASV27603	1	Bacteria	Bacteroidetes	86	Connector
	PASV31948	1	Bacteria	Bacteroidetes	87	Connector
	PASV33909	1	Bacteria	Bacteroidetes	88	Connector
	PASV30833	1	Bacteria	Bacteroidetes	89	Connector
	PASV34537	1	Bacteria	Bacteroidetes	89	Connector
	PASV30258	1	Bacteria	Bacteroidetes	91	Connector
	PASV29118	1	Bacteria	Bacteroidetes	91	Connector
	PASV22166	1	Bacteria	Bacteroidetes	92	Connector
	PASV31019	1	Bacteria	Bacteroidetes	92	Connector
	PASV31070	1	Bacteria	Bacteroidetes	93	Connector
	PASV35243	1	Bacteria	Bacteroidetes	96	Connector
	PASV23996	1	Bacteria	Bacteroidetes	97	Connector
	PASV1281	1	Bacteria	Bacteroidetes	98	Connector
	PASV11817	1	Bacteria	Bacteroidetes	100	Connector
	PASV16612	1	Bacteria	Bacteroidetes	100	Connector
	PASV5549	1	Bacteria	Bacteroidetes	100	Connector
	PASV30589	1	Bacteria	Bacteroidetes	100	Connector
	PASV27000	1	Bacteria	Bacteroidetes	101	Connector
	PASV33262	1	Bacteria	Bacteroidetes	101	Connector
	PASV17673	1	Bacteria	Bacteroidetes	101	Connector
	PASV28728	1	Bacteria	Bacteroidetes	102	Connector
	PASV9354	1	Bacteria	Bacteroidetes	103	Connector
	PASV31968	1	Bacteria	Bacteroidetes	104	Connector
	PASV9427	1	Bacteria	Bacteroidetes	106	Connector
	PASV16185	1	Bacteria	Bacteroidetes	108	Connector
	PASV18519	1	Bacteria	Bacteroidetes	108	Connector
	PASV31509	1	Bacteria	Bacteroidetes	109	Connector
	PASV10545	1	Bacteria	Bacteroidetes	110	Connector
	PASV3477	1	Bacteria	Bacteroidetes	110	Connector
	PASV6786	1	Bacteria	Bacteroidetes	111	Connector
	PASV8708	1	Bacteria	Bacteroidetes	112	Connector
	PASV28772	1	Bacteria	Bacteroidetes	112	Connector
	PASV8444	1	Bacteria	Bacteroidetes	112	Connector
	PASV29804	1	Bacteria	Bacteroidetes	113	Connector
	PASV35930	1	Bacteria	Bacteroidetes	113	Connector
	PASV28333	1	Bacteria	Bacteroidetes	115	Connector
	PASV28793	1	Bacteria	Bacteroidetes	115	Connector
	PASV31511	1	Bacteria	Bacteroidetes	116	Connector
	PASV20493	1	Bacteria	Bacteroidetes	116	Connector
	PASV25129	1	Bacteria	Bacteroidetes	120	Connector
	PASV16229	1	Bacteria	Bacteroidetes	120	Connector
	PASV33844	1	Bacteria	Bacteroidetes	120	Connector
	PASV30622	1	Bacteria	Bacteroidetes	121	Connector
	PASV11305	1	Bacteria	Bacteroidetes	122	Connector
	PASV6343	1	Bacteria	Bacteroidetes	123	Connector
	PASV12897	1	Bacteria	Bacteroidetes	124	Connector
	PASV16994	1	Bacteria	Bacteroidetes	125	Connector
	PASV944	1	Bacteria	Bacteroidetes	126	Connector
	PASV35893	1	Bacteria	Bacteroidetes	127	Connector
	PASV14594	1	Bacteria	Bacteroidetes	127	Connector
	PASV18762	1	Bacteria	Bacteroidetes	128	Connector
	PASV1721	1	Bacteria	Bacteroidetes	130	Connector
	PASV14322	1	Bacteria	Bacteroidetes	133	Connector
	PASV11187	1	Bacteria	Bacteroidetes	134	Connector
	PASV25968	1	Bacteria	Bacteroidetes	134	Connector
	PASV4872	1	Bacteria	Bacteroidetes	137	Connector
	PASV23369	1	Bacteria	Bacteroidetes	138	Connector
	PASV31093	1	Bacteria	Bacteroidetes	140	Connector
	PASV30877	1	Bacteria	Bacteroidetes	141	Connector
	PASV16175	1	Bacteria	Bacteroidetes	144	Connector
	PASV13244	1	Bacteria	Bacteroidetes	149	Connector
	PASV32224	1	Bacteria	Bacteroidetes	154	Connector
	PASV3320	1	Bacteria	Bacteroidetes	154	Connector
	PASV31021	1	Bacteria	Bacteroidetes	155	Connector
	PASV1413	1	Bacteria	Bacteroidetes	160	Connector
	PASV28151	1	Bacteria	Bacteroidetes	185	Connector
	PASV5930	1	Bacteria	Bacteroidetes	185	Connector
	PASV25011	1	Bacteria	Bacteroidetes	196	Connector
	PASV34999	1	Bacteria	Bacteroidetes	205	Connector
	PASV17345	2	Bacteria	Bacteroidetes	41	Connector
	PASV29776	2	Bacteria	Bacteroidetes	54	Connector
	PASV4963	2	Bacteria	Bacteroidetes	73	Connector
	PASV3523	2	Bacteria	Bacteroidetes	74	Connector
	PASV31600	2	Bacteria	Bacteroidetes	95	Connector
	PASV20203	2	Bacteria	Bacteroidetes	100	Connector
	PASV30157	2	Bacteria	Bacteroidetes	102	Connector
	PASV13892	2	Bacteria	Bacteroidetes	113	Connector
	PASV9259	2	Bacteria	Bacteroidetes	115	Connector
	PASV8378	2	Bacteria	Bacteroidetes	130	Connector
	PASV31357	2	Bacteria	Bacteroidetes	136	Connector
	PASV13060	2	Bacteria	Bacteroidetes	157	Connector
	PASV13044	2	Bacteria	Bacteroidetes	165	Connector
	PASV17330	2	Bacteria	Bacteroidetes	165	Connector
	PASV3390	2	Bacteria	Bacteroidetes	207	Connector
	PASV32641	2	Bacteria	Bacteroidetes	207	Connector
	PASV35644	2	Bacteria	Bacteroidetes	217	Connector
	PASV29411	2	Bacteria	Bacteroidetes	219	Connector
	PASV31728	2	Bacteria	Bacteroidetes	220	Connector
	PASV27181	2	Bacteria	Bacteroidetes	223	Connector
	PASV35116	2	Bacteria	Bacteroidetes	236	Connector
	PASV2591	2	Bacteria	Bacteroidetes	253	Connector
	PASV860	2	Bacteria	Bacteroidetes	253	Connector
	PASV11131	2	Bacteria	Bacteroidetes	255	Connector
	PASV8951	2	Bacteria	Bacteroidetes	267	Connector
	PASV12692	2	Bacteria	Bacteroidetes	269	Connector
	PASV30294	2	Bacteria	Bacteroidetes	269	Connector
	PASV19119	2	Bacteria	Bacteroidetes	280	Connector
	PASV21966	2	Bacteria	Bacteroidetes	388	Connector
	PASV21116	3	Bacteria	Bacteroidetes	21	Connector
	PASV31476	3	Bacteria	Bacteroidetes	33	Connector
	PASV1615	3	Bacteria	Bacteroidetes	93	Connector
	PASV33239	3	Bacteria	Bacteroidetes	414	Connector
	PASV26683	4	Bacteria	Bacteroidetes	11	Connector
	PASV28208	4	Bacteria	Bacteroidetes	12	Connector
	PASV19024	4	Bacteria	Bacteroidetes	24	Connector
	PASV18564	Others	Bacteria	Bacteroidetes	4	Connector
	PASV27825	Others	Bacteria	Bacteroidetes	4	Connector
	PASV11086	1	Bacteria	BRC1	60	Connector
	PASV34232	2	Bacteria	Calditrichaeota	48	Connector
	PASV8295	4	Bacteria	Calditrichaeota	31	Connector
	PASV20279	1	Bacteria	Chloroflexi	50	Connector
	PASV4127	1	Bacteria	Chloroflexi	59	Connector
	PASV24306	1	Bacteria	Chloroflexi	83	Connector
	PASV30682	1	Bacteria	Chloroflexi	92	Connector
	PASV24310	1	Bacteria	Chloroflexi	105	Connector
	PASV25318	1	Bacteria	Chloroflexi	107	Connector
	PASV27601	1	Bacteria	Chloroflexi	109	Connector
	PASV6038	1	Bacteria	Chloroflexi	120	Connector
	PASV7736	1	Bacteria	Chloroflexi	133	Connector
	PASV20254	1	Bacteria	Chloroflexi	197	Connector
	PASV30079	2	Bacteria	Chloroflexi	66	Connector
	PASV33012	2	Bacteria	Chloroflexi	91	Connector
	PASV28847	2	Bacteria	Chloroflexi	120	Connector
	PASV13487	2	Bacteria	Chloroflexi	128	Connector
	PASV3313	2	Bacteria	Chloroflexi	148	Connector
	PASV7874	2	Bacteria	Chloroflexi	176	Connector
	PASV21695	2	Bacteria	Chloroflexi	177	Connector
	PASV34063	2	Bacteria	Chloroflexi	184	Connector
	PASV29715	2	Bacteria	Chloroflexi	199	Connector
	PASV31590	2	Bacteria	Chloroflexi	232	Connector
	PASV26538	2	Bacteria	Chloroflexi	237	Connector
	PASV2962	2	Bacteria	Chloroflexi	384	Connector
	PASV14582	4	Bacteria	Chloroflexi	3	Connector
	PASV21345	4	Bacteria	Chloroflexi	9	Connector
	PASV25234	4	Bacteria	Chloroflexi	10	Connector
	PASV19812	4	Bacteria	Chloroflexi	17	Connector
	PASV21023	4	Bacteria	Chloroflexi	25	Connector
	PASV27449	4	Bacteria	Chloroflexi	27	Connector
	PASV12197	4	Bacteria	Chloroflexi	45	Connector
	PASV5487	2	Bacteria	Cloacimonetes	130	Connector
	PASV18530	1	Bacteria	Cyanobacteria	47	Connector
	PASV4589	1	Bacteria	Cyanobacteria	52	Connector
	PASV10817	1	Bacteria	Cyanobacteria	59	Connector
	PASV3935	1	Bacteria	Cyanobacteria	73	Connector
	PASV17085	1	Bacteria	Cyanobacteria	93	Connector
	PASV31812	1	Bacteria	Cyanobacteria	97	Connector
	PASV8516	1	Bacteria	Cyanobacteria	103	Connector
	PASV28822	1	Bacteria	Cyanobacteria	128	Connector
	PASV26263	1	Bacteria	Cyanobacteria	168	Connector
	PASV15248	1	Bacteria	Dadabacteria	48	Connector
	PASV5283	1	Bacteria	Deferribacteres	87	Connector
	PASV19937	1	Bacteria	Deinococcus-Thermus	103	Connector
	PASV9571	1	Bacteria	Deinococcus-Thermus	103	Connector
	PASV4793	1	Bacteria	Deltaproteobacteria	5	Connector
	PASV7333	1	Bacteria	Deltaproteobacteria	42	Connector
	PASV14157	1	Bacteria	Deltaproteobacteria	47	Connector
	PASV30449	1	Bacteria	Deltaproteobacteria	56	Connector
	PASV31237	1	Bacteria	Deltaproteobacteria	58	Connector
	PASV34459	1	Bacteria	Deltaproteobacteria	70	Connector
	PASV16682	1	Bacteria	Deltaproteobacteria	96	Connector
	PASV22168	1	Bacteria	Deltaproteobacteria	100	Connector
	PASV11804	1	Bacteria	Deltaproteobacteria	105	Connector
	PASV22270	1	Bacteria	Deltaproteobacteria	113	Connector
	PASV4250	1	Bacteria	Deltaproteobacteria	116	Connector
	PASV28964	1	Bacteria	Deltaproteobacteria	179	Connector
	PASV2732	1	Bacteria	Deltaproteobacteria	189	Connector
	PASV1733	2	Bacteria	Deltaproteobacteria	11	Connector
	PASV7866	2	Bacteria	Deltaproteobacteria	25	Connector
	PASV23094	2	Bacteria	Deltaproteobacteria	34	Connector
	PASV35488	2	Bacteria	Deltaproteobacteria	37	Connector
	PASV25462	2	Bacteria	Deltaproteobacteria	45	Connector
	PASV33651	2	Bacteria	Deltaproteobacteria	55	Connector
	PASV1650	2	Bacteria	Deltaproteobacteria	64	Connector
	PASV33775	2	Bacteria	Deltaproteobacteria	83	Connector
	PASV17546	2	Bacteria	Deltaproteobacteria	85	Connector
	PASV35427	2	Bacteria	Deltaproteobacteria	95	Connector
	PASV31967	2	Bacteria	Deltaproteobacteria	95	Connector
	PASV34648	2	Bacteria	Deltaproteobacteria	109	Connector
	PASV25841	2	Bacteria	Deltaproteobacteria	124	Connector
	PASV27655	2	Bacteria	Deltaproteobacteria	150	Connector
	PASV777	2	Bacteria	Deltaproteobacteria	157	Connector
	PASV7797	2	Bacteria	Deltaproteobacteria	163	Connector
	PASV11037	2	Bacteria	Deltaproteobacteria	184	Connector
	PASV12376	2	Bacteria	Deltaproteobacteria	187	Connector
	PASV9582	2	Bacteria	Deltaproteobacteria	197	Connector
	PASV1130	2	Bacteria	Deltaproteobacteria	197	Connector
	PASV5908	2	Bacteria	Deltaproteobacteria	214	Connector
	PASV13687	2	Bacteria	Deltaproteobacteria	223	Connector
	PASV34346	2	Bacteria	Deltaproteobacteria	236	Connector
	PASV23414	2	Bacteria	Deltaproteobacteria	236	Connector
	PASV25223	2	Bacteria	Deltaproteobacteria	237	Connector
	PASV24831	2	Bacteria	Deltaproteobacteria	260	Connector
	PASV13203	2	Bacteria	Deltaproteobacteria	280	Connector
	PASV15938	2	Bacteria	Deltaproteobacteria	329	Connector
	PASV6444	2	Bacteria	Deltaproteobacteria	384	Connector
	PASV22451	2	Bacteria	Deltaproteobacteria	388	Connector
	PASV7796	3	Bacteria	Deltaproteobacteria	31	Connector
	PASV169	4	Bacteria	Deltaproteobacteria	3	Connector
	PASV18629	4	Bacteria	Deltaproteobacteria	3	Connector
	PASV378	4	Bacteria	Deltaproteobacteria	4	Connector
	PASV17535	4	Bacteria	Deltaproteobacteria	4	Connector
	PASV712	4	Bacteria	Deltaproteobacteria	6	Connector
	PASV26893	4	Bacteria	Deltaproteobacteria	6	Connector
	PASV1079	4	Bacteria	Deltaproteobacteria	8	Connector
	PASV832	4	Bacteria	Deltaproteobacteria	9	Connector
	PASV30361	4	Bacteria	Deltaproteobacteria	10	Connector
	PASV362	4	Bacteria	Deltaproteobacteria	11	Connector
	PASV6592	4	Bacteria	Deltaproteobacteria	11	Connector
	PASV9935	4	Bacteria	Deltaproteobacteria	11	Connector
	PASV14979	4	Bacteria	Deltaproteobacteria	15	Connector
	PASV32821	4	Bacteria	Deltaproteobacteria	15	Connector
	PASV5688	4	Bacteria	Deltaproteobacteria	16	Connector
	PASV31028	4	Bacteria	Deltaproteobacteria	17	Connector
	PASV9168	4	Bacteria	Deltaproteobacteria	18	Connector
	PASV25721	4	Bacteria	Deltaproteobacteria	24	Connector
	PASV28127	4	Bacteria	Deltaproteobacteria	24	Connector
	PASV14072	4	Bacteria	Deltaproteobacteria	30	Connector
	PASV17515	4	Bacteria	Deltaproteobacteria	37	Connector
	PASV14354	4	Bacteria	Deltaproteobacteria	80	Connector
	PASV26199	4	Bacteria	Deltaproteobacteria	83	Connector
	PASV34986	Others	Bacteria	Deltaproteobacteria	3	Connector
	PASV34663	Others	Bacteria	Deltaproteobacteria	5	Connector
	PASV2504	Others	Bacteria	Deltaproteobacteria	7	Connector
	PASV24657	4	Bacteria	Dependentiae	15	Connector
	PASV2863	1	Bacteria	Elusimicrobia	179	Connector
	PASV24870	1	Bacteria	Epsilonbacteraeota	61	Connector
	PASV6960	1	Bacteria	Epsilonbacteraeota	64	Connector
	PASV35803	1	Bacteria	Epsilonbacteraeota	105	Connector
	PASV21094	2	Bacteria	Epsilonbacteraeota	30	Connector
	PASV26467	2	Bacteria	Epsilonbacteraeota	97	Connector
	PASV1555	2	Bacteria	Epsilonbacteraeota	99	Connector
	PASV33941	2	Bacteria	Epsilonbacteraeota	108	Connector
	PASV2233	2	Bacteria	Epsilonbacteraeota	119	Connector
	PASV26366	2	Bacteria	Epsilonbacteraeota	143	Connector
	PASV22501	2	Bacteria	Epsilonbacteraeota	152	Connector
	PASV33750	2	Bacteria	Epsilonbacteraeota	238	Connector
	PASV193	2	Bacteria	Epsilonbacteraeota	254	Connector
	PASV25527	2	Bacteria	Epsilonbacteraeota	388	Connector
	PASV28265	3	Bacteria	Epsilonbacteraeota	52	Connector
	PASV17948	3	Bacteria	Epsilonbacteraeota	63	Connector
	PASV25067	3	Bacteria	Epsilonbacteraeota	159	Connector
	PASV3885	3	Bacteria	Epsilonbacteraeota	392	Connector
	PASV8851	4	Bacteria	Epsilonbacteraeota	12	Connector
	PASV24592	4	Bacteria	Epsilonbacteraeota	22	Connector
	PASV22037	4	Bacteria	Epsilonbacteraeota	24	Connector
	PASV3219	4	Bacteria	FCPU426	12	Connector
	PASV24450	1	Bacteria	Firmicutes	3	Connector
	PASV4704	1	Bacteria	Firmicutes	3	Connector
	PASV30677	1	Bacteria	Firmicutes	7	Connector
	PASV25739	1	Bacteria	Firmicutes	36	Connector
	PASV26657	1	Bacteria	Firmicutes	41	Connector
	PASV7773	1	Bacteria	Firmicutes	43	Connector
	PASV33453	1	Bacteria	Firmicutes	43	Connector
	PASV1592	1	Bacteria	Firmicutes	43	Connector
	PASV17841	1	Bacteria	Firmicutes	45	Connector
	PASV1277	1	Bacteria	Firmicutes	48	Connector
	PASV21133	1	Bacteria	Firmicutes	49	Connector
	PASV2947	1	Bacteria	Firmicutes	50	Connector
	PASV6255	1	Bacteria	Firmicutes	50	Connector
	PASV1225	1	Bacteria	Firmicutes	51	Connector
	PASV7500	1	Bacteria	Firmicutes	51	Connector
	PASV6344	1	Bacteria	Firmicutes	51	Connector
	PASV395	1	Bacteria	Firmicutes	51	Connector
	PASV22973	1	Bacteria	Firmicutes	52	Connector
	PASV34891	1	Bacteria	Firmicutes	52	Connector
	PASV20015	1	Bacteria	Firmicutes	53	Connector
	PASV13585	1	Bacteria	Firmicutes	53	Connector
	PASV37	1	Bacteria	Firmicutes	53	Connector
	PASV28662	1	Bacteria	Firmicutes	54	Connector
	PASV25515	1	Bacteria	Firmicutes	55	Connector
	PASV6404	1	Bacteria	Firmicutes	55	Connector
	PASV12154	1	Bacteria	Firmicutes	55	Connector
	PASV15725	1	Bacteria	Firmicutes	56	Connector
	PASV21689	1	Bacteria	Firmicutes	57	Connector
	PASV10254	1	Bacteria	Firmicutes	58	Connector
	PASV25823	1	Bacteria	Firmicutes	58	Connector
	PASV4606	1	Bacteria	Firmicutes	58	Connector
	PASV2020	1	Bacteria	Firmicutes	58	Connector
	PASV21528	1	Bacteria	Firmicutes	58	Connector
	PASV35702	1	Bacteria	Firmicutes	59	Connector
	PASV2627	1	Bacteria	Firmicutes	59	Connector
	PASV1623	1	Bacteria	Firmicutes	60	Connector
	PASV14634	1	Bacteria	Firmicutes	60	Connector
	PASV25112	1	Bacteria	Firmicutes	60	Connector
	PASV14283	1	Bacteria	Firmicutes	63	Connector
	PASV20837	1	Bacteria	Firmicutes	63	Connector
	PASV30301	1	Bacteria	Firmicutes	64	Connector
	PASV35831	1	Bacteria	Firmicutes	64	Connector
	PASV4845	1	Bacteria	Firmicutes	64	Connector
	PASV6856	1	Bacteria	Firmicutes	64	Connector
	PASV21090	1	Bacteria	Firmicutes	66	Connector
	PASV18326	1	Bacteria	Firmicutes	68	Connector
	PASV14241	1	Bacteria	Firmicutes	68	Connector
	PASV32112	1	Bacteria	Firmicutes	68	Connector
	PASV33458	1	Bacteria	Firmicutes	68	Connector
	PASV8659	1	Bacteria	Firmicutes	69	Connector
	PASV18845	1	Bacteria	Firmicutes	70	Connector
	PASV15665	1	Bacteria	Firmicutes	73	Connector
	PASV34172	1	Bacteria	Firmicutes	73	Connector
	PASV15903	1	Bacteria	Firmicutes	73	Connector
	PASV1203	1	Bacteria	Firmicutes	74	Connector
	PASV25794	1	Bacteria	Firmicutes	75	Connector
	PASV9517	1	Bacteria	Firmicutes	76	Connector
	PASV21779	1	Bacteria	Firmicutes	76	Connector
	PASV16761	1	Bacteria	Firmicutes	78	Connector
	PASV14401	1	Bacteria	Firmicutes	79	Connector
	PASV7953	1	Bacteria	Firmicutes	80	Connector
	PASV2510	1	Bacteria	Firmicutes	80	Connector
	PASV28028	1	Bacteria	Firmicutes	83	Connector
	PASV21030	1	Bacteria	Firmicutes	84	Connector
	PASV35058	1	Bacteria	Firmicutes	84	Connector
	PASV31588	1	Bacteria	Firmicutes	84	Connector
	PASV29033	1	Bacteria	Firmicutes	85	Connector
	PASV29683	1	Bacteria	Firmicutes	85	Connector
	PASV23173	1	Bacteria	Firmicutes	86	Connector
	PASV19115	1	Bacteria	Firmicutes	86	Connector
	PASV22592	1	Bacteria	Firmicutes	86	Connector
	PASV24862	1	Bacteria	Firmicutes	88	Connector
	PASV12796	1	Bacteria	Firmicutes	89	Connector
	PASV31486	1	Bacteria	Firmicutes	89	Connector
	PASV17358	1	Bacteria	Firmicutes	89	Connector
	PASV27016	1	Bacteria	Firmicutes	89	Connector
	PASV6675	1	Bacteria	Firmicutes	90	Connector
	PASV27409	1	Bacteria	Firmicutes	91	Connector
	PASV29029	1	Bacteria	Firmicutes	91	Connector
	PASV1401	1	Bacteria	Firmicutes	91	Connector
	PASV26252	1	Bacteria	Firmicutes	92	Connector
	PASV35712	1	Bacteria	Firmicutes	93	Connector
	PASV24961	1	Bacteria	Firmicutes	93	Connector
	PASV31656	1	Bacteria	Firmicutes	94	Connector
	PASV21749	1	Bacteria	Firmicutes	96	Connector
	PASV27466	1	Bacteria	Firmicutes	96	Connector
	PASV22369	1	Bacteria	Firmicutes	96	Connector
	PASV23336	1	Bacteria	Firmicutes	96	Connector
	PASV7766	1	Bacteria	Firmicutes	96	Connector
	PASV3508	1	Bacteria	Firmicutes	97	Connector
	PASV11785	1	Bacteria	Firmicutes	97	Connector
	PASV34126	1	Bacteria	Firmicutes	98	Connector
	PASV6050	1	Bacteria	Firmicutes	98	Connector
	PASV5186	1	Bacteria	Firmicutes	98	Connector
	PASV7772	1	Bacteria	Firmicutes	98	Connector
	PASV3021	1	Bacteria	Firmicutes	98	Connector
	PASV3691	1	Bacteria	Firmicutes	98	Connector
	PASV29055	1	Bacteria	Firmicutes	99	Connector
	PASV1969	1	Bacteria	Firmicutes	101	Connector
	PASV9819	1	Bacteria	Firmicutes	101	Connector
	PASV9915	1	Bacteria	Firmicutes	101	Connector
	PASV28240	1	Bacteria	Firmicutes	102	Connector
	PASV30415	1	Bacteria	Firmicutes	102	Connector
	PASV34044	1	Bacteria	Firmicutes	102	Connector
	PASV21212	1	Bacteria	Firmicutes	103	Connector
	PASV24819	1	Bacteria	Firmicutes	103	Connector
	PASV32078	1	Bacteria	Firmicutes	103	Connector
	PASV11903	1	Bacteria	Firmicutes	104	Connector
	PASV16305	1	Bacteria	Firmicutes	105	Connector
	PASV24451	1	Bacteria	Firmicutes	105	Connector
	PASV20712	1	Bacteria	Firmicutes	105	Connector
	PASV30005	1	Bacteria	Firmicutes	106	Connector
	PASV480	1	Bacteria	Firmicutes	106	Connector
	PASV15782	1	Bacteria	Firmicutes	106	Connector
	PASV22763	1	Bacteria	Firmicutes	107	Connector
	PASV14117	1	Bacteria	Firmicutes	108	Connector
	PASV20594	1	Bacteria	Firmicutes	108	Connector
	PASV24304	1	Bacteria	Firmicutes	109	Connector
	PASV14209	1	Bacteria	Firmicutes	109	Connector
	PASV7692	1	Bacteria	Firmicutes	109	Connector
	PASV15617	1	Bacteria	Firmicutes	110	Connector
	PASV7161	1	Bacteria	Firmicutes	110	Connector
	PASV5071	1	Bacteria	Firmicutes	110	Connector
	PASV17491	1	Bacteria	Firmicutes	111	Connector
	PASV8097	1	Bacteria	Firmicutes	111	Connector
	PASV27549	1	Bacteria	Firmicutes	111	Connector
	PASV18115	1	Bacteria	Firmicutes	111	Connector
	PASV505	1	Bacteria	Firmicutes	111	Connector
	PASV32591	1	Bacteria	Firmicutes	111	Connector
	PASV26822	1	Bacteria	Firmicutes	112	Connector
	PASV8474	1	Bacteria	Firmicutes	112	Connector
	PASV22636	1	Bacteria	Firmicutes	113	Connector
	PASV19097	1	Bacteria	Firmicutes	113	Connector
	PASV34897	1	Bacteria	Firmicutes	114	Connector
	PASV8957	1	Bacteria	Firmicutes	115	Connector
	PASV28669	1	Bacteria	Firmicutes	115	Connector
	PASV23710	1	Bacteria	Firmicutes	116	Connector
	PASV32106	1	Bacteria	Firmicutes	117	Connector
	PASV33751	1	Bacteria	Firmicutes	117	Connector
	PASV30198	1	Bacteria	Firmicutes	118	Connector
	PASV990	1	Bacteria	Firmicutes	118	Connector
	PASV27068	1	Bacteria	Firmicutes	122	Connector
	PASV12114	1	Bacteria	Firmicutes	124	Connector
	PASV24764	1	Bacteria	Firmicutes	124	Connector
	PASV5277	1	Bacteria	Firmicutes	124	Connector
	PASV20917	1	Bacteria	Firmicutes	125	Connector
	PASV14637	1	Bacteria	Firmicutes	126	Connector
	PASV10292	1	Bacteria	Firmicutes	126	Connector
	PASV13872	1	Bacteria	Firmicutes	126	Connector
	PASV23434	1	Bacteria	Firmicutes	127	Connector
	PASV17877	1	Bacteria	Firmicutes	128	Connector
	PASV19649	1	Bacteria	Firmicutes	128	Connector
	PASV29658	1	Bacteria	Firmicutes	130	Connector
	PASV23081	1	Bacteria	Firmicutes	131	Connector
	PASV20722	1	Bacteria	Firmicutes	131	Connector
	PASV24740	1	Bacteria	Firmicutes	132	Connector
	PASV25267	1	Bacteria	Firmicutes	133	Connector
	PASV21228	1	Bacteria	Firmicutes	133	Connector
	PASV4192	1	Bacteria	Firmicutes	134	Connector
	PASV30807	1	Bacteria	Firmicutes	135	Connector
	PASV30602	1	Bacteria	Firmicutes	136	Connector
	PASV34546	1	Bacteria	Firmicutes	138	Connector
	PASV9664	1	Bacteria	Firmicutes	138	Connector
	PASV23143	1	Bacteria	Firmicutes	139	Connector
	PASV14428	1	Bacteria	Firmicutes	139	Connector
	PASV18236	1	Bacteria	Firmicutes	140	Connector
	PASV18446	1	Bacteria	Firmicutes	140	Connector
	PASV6757	1	Bacteria	Firmicutes	144	Connector
	PASV7075	1	Bacteria	Firmicutes	147	Connector
	PASV28562	1	Bacteria	Firmicutes	149	Connector
	PASV30201	1	Bacteria	Firmicutes	149	Connector
	PASV4446	1	Bacteria	Firmicutes	150	Connector
	PASV20207	1	Bacteria	Firmicutes	158	Connector
	PASV35924	1	Bacteria	Firmicutes	163	Connector
	PASV34246	1	Bacteria	Firmicutes	163	Connector
	PASV24680	1	Bacteria	Firmicutes	167	Connector
	PASV5517	1	Bacteria	Firmicutes	167	Connector
	PASV8554	1	Bacteria	Firmicutes	167	Connector
	PASV24816	1	Bacteria	Firmicutes	170	Connector
	PASV5592	1	Bacteria	Firmicutes	170	Connector
	PASV19589	1	Bacteria	Firmicutes	172	Connector
	PASV21396	1	Bacteria	Firmicutes	183	Connector
	PASV24796	1	Bacteria	Firmicutes	186	Connector
	PASV4655	1	Bacteria	Firmicutes	193	Connector
	PASV14512	1	Bacteria	Firmicutes	196	Connector
	PASV22902	1	Bacteria	Firmicutes	197	Connector
	PASV13649	1	Bacteria	Firmicutes	203	Connector
	PASV29867	1	Bacteria	Firmicutes	210	Connector
	PASV9965	1	Bacteria	Firmicutes	210	Connector
	PASV28760	1	Bacteria	Firmicutes	233	Connector
	PASV2528	1	Bacteria	Firmicutes	235	Connector
	PASV36113	1	Bacteria	Firmicutes	239	Connector
	PASV35888	2	Bacteria	Firmicutes	124	Connector
	PASV27138	2	Bacteria	Firmicutes	136	Connector
	PASV35144	2	Bacteria	Firmicutes	160	Connector
	PASV32979	2	Bacteria	Firmicutes	243	Connector
	PASV30937	2	Bacteria	Firmicutes	267	Connector
	PASV12503	3	Bacteria	Firmicutes	177	Connector
	PASV25699	1	Bacteria	Fusobacteria	46	Connector
	PASV19958	1	Bacteria	Fusobacteria	50	Connector
	PASV13136	1	Bacteria	Fusobacteria	52	Connector
	PASV26202	1	Bacteria	Fusobacteria	68	Connector
	PASV8421	1	Bacteria	Fusobacteria	69	Connector
	PASV3382	1	Bacteria	Fusobacteria	72	Connector
	PASV6216	1	Bacteria	Fusobacteria	81	Connector
	PASV4450	1	Bacteria	Fusobacteria	100	Connector
	PASV12282	1	Bacteria	Fusobacteria	105	Connector
	PASV18944	1	Bacteria	Fusobacteria	109	Connector
	PASV10199	1	Bacteria	Fusobacteria	117	Connector
	PASV14066	1	Bacteria	Fusobacteria	136	Connector
	PASV6976	1	Bacteria	Fusobacteria	138	Connector
	PASV16913	1	Bacteria	Fusobacteria	143	Connector
	PASV14746	1	Bacteria	Fusobacteria	212	Connector
	PASV28602	1	Bacteria	Gammaproteobacteria	4	Connector
	PASV29588	1	Bacteria	Gammaproteobacteria	4	Connector
	PASV729	1	Bacteria	Gammaproteobacteria	4	Connector
	PASV34333	1	Bacteria	Gammaproteobacteria	19	Connector
	PASV22854	1	Bacteria	Gammaproteobacteria	36	Connector
	PASV32871	1	Bacteria	Gammaproteobacteria	37	Connector
	PASV20420	1	Bacteria	Gammaproteobacteria	38	Connector
	PASV29835	1	Bacteria	Gammaproteobacteria	38	Connector
	PASV28391	1	Bacteria	Gammaproteobacteria	49	Connector
	PASV32706	1	Bacteria	Gammaproteobacteria	50	Connector
	PASV3015	1	Bacteria	Gammaproteobacteria	51	Connector
	PASV31411	1	Bacteria	Gammaproteobacteria	51	Connector
	PASV27386	1	Bacteria	Gammaproteobacteria	54	Connector
	PASV28972	1	Bacteria	Gammaproteobacteria	54	Connector
	PASV33934	1	Bacteria	Gammaproteobacteria	56	Connector
	PASV24777	1	Bacteria	Gammaproteobacteria	56	Connector
	PASV12815	1	Bacteria	Gammaproteobacteria	57	Connector
	PASV6608	1	Bacteria	Gammaproteobacteria	57	Connector
	PASV24879	1	Bacteria	Gammaproteobacteria	58	Connector
	PASV8131	1	Bacteria	Gammaproteobacteria	60	Connector
	PASV24905	1	Bacteria	Gammaproteobacteria	60	Connector
	PASV28866	1	Bacteria	Gammaproteobacteria	60	Connector
	PASV2125	1	Bacteria	Gammaproteobacteria	62	Connector
	PASV23921	1	Bacteria	Gammaproteobacteria	63	Connector
	PASV32447	1	Bacteria	Gammaproteobacteria	65	Connector
	PASV12260	1	Bacteria	Gammaproteobacteria	67	Connector
	PASV34934	1	Bacteria	Gammaproteobacteria	67	Connector
	PASV31031	1	Bacteria	Gammaproteobacteria	71	Connector
	PASV6635	1	Bacteria	Gammaproteobacteria	73	Connector
	PASV4667	1	Bacteria	Gammaproteobacteria	74	Connector
	PASV9947	1	Bacteria	Gammaproteobacteria	74	Connector
	PASV19673	1	Bacteria	Gammaproteobacteria	86	Connector
	PASV29557	1	Bacteria	Gammaproteobacteria	87	Connector
	PASV20687	1	Bacteria	Gammaproteobacteria	87	Connector
	PASV15127	1	Bacteria	Gammaproteobacteria	91	Connector
	PASV3037	1	Bacteria	Gammaproteobacteria	91	Connector
	PASV33091	1	Bacteria	Gammaproteobacteria	97	Connector
	PASV21648	1	Bacteria	Gammaproteobacteria	101	Connector
	PASV33508	1	Bacteria	Gammaproteobacteria	102	Connector
	PASV32226	1	Bacteria	Gammaproteobacteria	103	Connector
	PASV8704	1	Bacteria	Gammaproteobacteria	105	Connector
	PASV34093	1	Bacteria	Gammaproteobacteria	106	Connector
	PASV12191	1	Bacteria	Gammaproteobacteria	110	Connector
	PASV19575	1	Bacteria	Gammaproteobacteria	111	Connector
	PASV27680	1	Bacteria	Gammaproteobacteria	111	Connector
	PASV14948	1	Bacteria	Gammaproteobacteria	113	Connector
	PASV36055	1	Bacteria	Gammaproteobacteria	115	Connector
	PASV12967	1	Bacteria	Gammaproteobacteria	116	Connector
	PASV32134	1	Bacteria	Gammaproteobacteria	116	Connector
	PASV29987	1	Bacteria	Gammaproteobacteria	116	Connector
	PASV21978	1	Bacteria	Gammaproteobacteria	117	Connector
	PASV28699	1	Bacteria	Gammaproteobacteria	117	Connector
	PASV15162	1	Bacteria	Gammaproteobacteria	117	Connector
	PASV24253	1	Bacteria	Gammaproteobacteria	124	Connector
	PASV11257	1	Bacteria	Gammaproteobacteria	124	Connector
	PASV1451	1	Bacteria	Gammaproteobacteria	125	Connector
	PASV28598	1	Bacteria	Gammaproteobacteria	125	Connector
	PASV2261	1	Bacteria	Gammaproteobacteria	131	Connector
	PASV11157	1	Bacteria	Gammaproteobacteria	132	Connector
	PASV35533	1	Bacteria	Gammaproteobacteria	133	Connector
	PASV15926	1	Bacteria	Gammaproteobacteria	139	Connector
	PASV7433	1	Bacteria	Gammaproteobacteria	139	Connector
	PASV13616	1	Bacteria	Gammaproteobacteria	139	Connector
	PASV20879	1	Bacteria	Gammaproteobacteria	139	Connector
	PASV13146	1	Bacteria	Gammaproteobacteria	140	Connector
	PASV21073	1	Bacteria	Gammaproteobacteria	143	Connector
	PASV28308	1	Bacteria	Gammaproteobacteria	161	Connector
	PASV34388	1	Bacteria	Gammaproteobacteria	164	Connector
	PASV5385	1	Bacteria	Gammaproteobacteria	189	Connector
	PASV35106	1	Bacteria	Gammaproteobacteria	193	Connector
	PASV12810	1	Bacteria	Gammaproteobacteria	197	Connector
	PASV25818	1	Bacteria	Gammaproteobacteria	208	Connector
	PASV34357	1	Bacteria	Gammaproteobacteria	214	Connector
	PASV20034	1	Bacteria	Gammaproteobacteria	215	Connector
	PASV5216	1	Bacteria	Gammaproteobacteria	224	Connector
	PASV17577	2	Bacteria	Gammaproteobacteria	84	Connector
	PASV27723	2	Bacteria	Gammaproteobacteria	100	Connector
	PASV8176	2	Bacteria	Gammaproteobacteria	126	Connector
	PASV20699	2	Bacteria	Gammaproteobacteria	168	Connector
	PASV2530	2	Bacteria	Gammaproteobacteria	179	Connector
	PASV1398	2	Bacteria	Gammaproteobacteria	213	Connector
	PASV32139	2	Bacteria	Gammaproteobacteria	218	Connector
	PASV14694	2	Bacteria	Gammaproteobacteria	220	Connector
	PASV2621	2	Bacteria	Gammaproteobacteria	220	Connector
	PASV27039	2	Bacteria	Gammaproteobacteria	220	Connector
	PASV9621	2	Bacteria	Gammaproteobacteria	220	Connector
	PASV6939	2	Bacteria	Gammaproteobacteria	223	Connector
	PASV21064	2	Bacteria	Gammaproteobacteria	226	Connector
	PASV4331	2	Bacteria	Gammaproteobacteria	226	Connector
	PASV2342	2	Bacteria	Gammaproteobacteria	236	Connector
	PASV23707	2	Bacteria	Gammaproteobacteria	236	Connector
	PASV34562	2	Bacteria	Gammaproteobacteria	236	Connector
	PASV12644	2	Bacteria	Gammaproteobacteria	244	Connector
	PASV34548	2	Bacteria	Gammaproteobacteria	254	Connector
	PASV19730	2	Bacteria	Gammaproteobacteria	254	Connector
	PASV8428	2	Bacteria	Gammaproteobacteria	267	Connector
	PASV23056	2	Bacteria	Gammaproteobacteria	275	Connector
	PASV20395	3	Bacteria	Gammaproteobacteria	27	Connector
	PASV21093	3	Bacteria	Gammaproteobacteria	35	Connector
	PASV977	3	Bacteria	Gammaproteobacteria	65	Connector
	PASV26664	3	Bacteria	Gammaproteobacteria	157	Connector
	PASV16963	3	Bacteria	Gammaproteobacteria	827	Connector
	PASV3272	3	Bacteria	Gammaproteobacteria	827	Connector
	PASV19956	4	Bacteria	Gammaproteobacteria	5	Connector
	PASV21605	4	Bacteria	Gammaproteobacteria	6	Connector
	PASV3576	4	Bacteria	Gammaproteobacteria	15	Connector
	PASV15231	4	Bacteria	Gammaproteobacteria	24	Connector
	PASV29941	Others	Bacteria	Gammaproteobacteria	3	Connector
	PASV14990	Others	Bacteria	Gammaproteobacteria	4	Connector
	PASV29206	1	Bacteria	Gemmatimonadetes	108	Connector
	PASV3230	1	Bacteria	Gemmatimonadetes	201	Connector
	PASV35937	1	Bacteria	Gemmatimonadetes	215	Connector
	PASV13701	1	Bacteria	Hydrogenedentes	69	Connector
	PASV1437	2	Bacteria	Kiritimatiellaeota	110	Connector
	PASV20647	2	Bacteria	Kiritimatiellaeota	121	Connector
	PASV11573	2	Bacteria	Kiritimatiellaeota	126	Connector
	PASV14867	2	Bacteria	Kiritimatiellaeota	128	Connector
	PASV23438	2	Bacteria	Kiritimatiellaeota	129	Connector
	PASV1877	2	Bacteria	Kiritimatiellaeota	186	Connector
	PASV6366	2	Bacteria	Kiritimatiellaeota	194	Connector
	PASV27480	2	Bacteria	Kiritimatiellaeota	244	Connector
	PASV12042	2	Bacteria	Kiritimatiellaeota	267	Connector
	PASV19050	2	Bacteria	Kiritimatiellaeota	269	Connector
	PASV26561	2	Bacteria	Kiritimatiellaeota	269	Connector
	PASV922	2	Bacteria	Latescibacteria	269	Connector
	PASV1772	4	Bacteria	Latescibacteria	4	Connector
	PASV21088	4	Bacteria	Latescibacteria	7	Connector
	PASV15314	4	Bacteria	Latescibacteria	11	Connector
	PASV25407	4	Bacteria	Latescibacteria	12	Connector
	PASV25412	4	Bacteria	Latescibacteria	58	Connector
	PASV18824	2	Bacteria	LCP-89	137	Connector
	PASV8880	2	Bacteria	LCP-89	207	Connector
	PASV23236	4	Bacteria	LCP-89	8	Connector
	PASV34890	2	Bacteria	Lentisphaerae	55	Connector
	PASV27751	2	Bacteria	Lentisphaerae	123	Connector
	PASV33118	2	Bacteria	Lentisphaerae	170	Connector
	PASV5776	2	Bacteria	Lentisphaerae	177	Connector
	PASV28320	2	Bacteria	Lentisphaerae	181	Connector
	PASV17899	4	Bacteria	Lentisphaerae	5	Connector
	PASV29752	2	Bacteria	Marinimicrobia	195	Connector
	PASV5177	1	Bacteria	Nitrospirae	47	Connector
	PASV10833	1	Bacteria	Nitrospirae	105	Connector
	PASV20359	1	Bacteria	Omnitrophicaeota	51	Connector
	PASV4618	1	Bacteria	Omnitrophicaeota	143	Connector
	PASV16101	1	Bacteria	Patescibacteria	34	Connector
	PASV8671	1	Bacteria	Patescibacteria	40	Connector
	PASV799	1	Bacteria	Patescibacteria	94	Connector
	PASV33246	1	Bacteria	Patescibacteria	95	Connector
	PASV3544	1	Bacteria	Patescibacteria	122	Connector
	PASV25275	1	Bacteria	Patescibacteria	123	Connector
	PASV30068	1	Bacteria	Patescibacteria	124	Connector
	PASV6917	2	Bacteria	Patescibacteria	37	Connector
	PASV28892	2	Bacteria	Patescibacteria	269	Connector
	PASV29961	2	Bacteria	Patescibacteria	269	Connector
	PASV27520	2	Bacteria	Patescibacteria	329	Connector
	PASV31440	Others	Bacteria	Patescibacteria	4	Connector
	PASV2257	1	Bacteria	Planctomycetes	46	Connector
	PASV9455	1	Bacteria	Planctomycetes	47	Connector
	PASV5232	1	Bacteria	Planctomycetes	52	Connector
	PASV12843	1	Bacteria	Planctomycetes	66	Connector
	PASV32663	1	Bacteria	Planctomycetes	69	Connector
	PASV32408	1	Bacteria	Planctomycetes	73	Connector
	PASV1917	1	Bacteria	Planctomycetes	73	Connector
	PASV15990	1	Bacteria	Planctomycetes	88	Connector
	PASV25891	1	Bacteria	Planctomycetes	89	Connector
	PASV24966	1	Bacteria	Planctomycetes	102	Connector
	PASV12820	1	Bacteria	Planctomycetes	115	Connector
	PASV20513	1	Bacteria	Planctomycetes	121	Connector
	PASV15733	1	Bacteria	Planctomycetes	122	Connector
	PASV22460	1	Bacteria	Planctomycetes	123	Connector
	PASV22628	1	Bacteria	Planctomycetes	200	Connector
	PASV985	1	Bacteria	Planctomycetes	215	Connector
	PASV6657	2	Bacteria	Planctomycetes	38	Connector
	PASV154	2	Bacteria	Planctomycetes	48	Connector
	PASV22915	2	Bacteria	Planctomycetes	187	Connector
	PASV8470	3	Bacteria	Planctomycetes	81	Connector
	PASV21455	1	Bacteria	Rokubacteria	117	Connector
	PASV14347	1	Bacteria	Rokubacteria	134	Connector
	PASV30103	1	Bacteria	Rokubacteria	134	Connector
	PASV22589	2	Bacteria	Spirochaetes	123	Connector
	PASV33402	2	Bacteria	Spirochaetes	269	Connector
	PASV3262	3	Bacteria	Spirochaetes	827	Connector
	PASV9430	4	Bacteria	Spirochaetes	17	Connector
	PASV17477	4	Bacteria	Spirochaetes	55	Connector
	PASV28257	1	Bacteria	Tenericutes	91	Connector
	PASV19056	2	Bacteria	Tenericutes	20	Connector
	PASV16455	2	Bacteria	Tenericutes	269	Connector
	PASV21809	1	Bacteria	Unclassified Bacteria	131	Connector
	PASV19194	1	Bacteria	Verrucomicrobia	9	Connector
	PASV28619	1	Bacteria	Verrucomicrobia	45	Connector
	PASV6703	1	Bacteria	Verrucomicrobia	45	Connector
	PASV29339	1	Bacteria	Verrucomicrobia	52	Connector
	PASV26991	1	Bacteria	Verrucomicrobia	56	Connector
	PASV17375	1	Bacteria	Verrucomicrobia	66	Connector
	PASV19543	1	Bacteria	Verrucomicrobia	69	Connector
	PASV6785	1	Bacteria	Verrucomicrobia	81	Connector
	PASV28481	1	Bacteria	Verrucomicrobia	87	Connector
	PASV21269	1	Bacteria	Verrucomicrobia	93	Connector
	PASV13541	1	Bacteria	Verrucomicrobia	97	Connector
	PASV32446	1	Bacteria	Verrucomicrobia	119	Connector
	PASV26887	1	Bacteria	Verrucomicrobia	124	Connector
	PASV32489	1	Bacteria	Verrucomicrobia	136	Connector
	PASV35856	1	Bacteria	Verrucomicrobia	144	Connector
	PASV35611	1	Bacteria	Verrucomicrobia	146	Connector
	PASV20252	1	Bacteria	Verrucomicrobia	146	Connector
	PASV5443	2	Bacteria	Zixibacteria	269	Connector
	PASV1506	4	Bacteria	Zixibacteria	10	Connector
	PASV15203	Others	Bacteria	Zixibacteria	5	Connector
	EASV7316	2	Microeukaryote	Apicomplexa	137	Connector
	EASV248	2	Microeukaryote	Apicomplexa	275	Connector
	EASV2253	1	Microeukaryote	Bicosoecida	122	Connector
	EASV9271	1	Microeukaryote	Chlorophyta	35	Connector
	EASV8807	1	Microeukaryote	Chlorophyta	75	Connector
	EASV6922	1	Microeukaryote	Chlorophyta	82	Connector
	EASV6138	1	Microeukaryote	Ciliophora	39	Connector
	EASV266	1	Microeukaryote	Dinoflagellata	4	Connector
	EASV3750	1	Microeukaryote	Dinoflagellata	17	Connector
	EASV993	1	Microeukaryote	Dinoflagellata	54	Connector
	EASV5223	1	Microeukaryote	Dinoflagellata	54	Connector
	EASV5172	1	Microeukaryote	Dinoflagellata	55	Connector
	EASV5042	1	Microeukaryote	Dinoflagellata	65	Connector
	EASV95	1	Microeukaryote	Fungi	4	Connector
	EASV6633	1	Microeukaryote	Fungi	35	Connector
	EASV4727	1	Microeukaryote	Fungi	62	Connector
	EASV6952	1	Microeukaryote	Fungi	84	Connector
	EASV71	1	Microeukaryote	MAST-1	85	Connector
	EASV3489	1	Microeukaryote	MAST-3	226	Connector
	EASV6448	1	Microeukaryote	Ochrophyta	3	Connector
	EASV2883	1	Microeukaryote	Ochrophyta	3	Connector
	EASV416	1	Microeukaryote	Ochrophyta	4	Connector
	EASV4286	1	Microeukaryote	Ochrophyta	72	Connector
	EASV8898	1	Microeukaryote	Ochrophyta	77	Connector
	EASV10112	4	Microeukaryote	Ochrophyta	4	Connector
	EASV2814	4	Microeukaryote	Ochrophyta	4	Connector
	EASV8710	4	Microeukaryote	Ochrophyta	4	Connector
	EASV437	Others	Microeukaryote	Peronosporomycetes	4	Connector
	EASV2408	1	Microeukaryote	Picozoa	45	Connector
	EASV2791	1	Microeukaryote	Picozoa	138	Connector
	EASV10618	4	Microeukaryote	Retaria	7	Connector
	EASV5907	4	Microeukaryote	Retaria	7	Connector
	EASV306	1	Microeukaryote	Sagenista	37	Connector
	EASV288	Others	Microeukaryote	Sagenista	5	Connector
	EASV6050	1	Microeukaryote	Syndiniales	4	Connector
	EASV7601	1	Microeukaryote	Syndiniales	4	Connector
	EASV160	1	Microeukaryote	Syndiniales	4	Connector
	EASV8007	1	Microeukaryote	Syndiniales	6	Connector
	EASV8916	1	Microeukaryote	Syndiniales	12	Connector
	EASV212	1	Microeukaryote	Syndiniales	26	Connector
	EASV3479	1	Microeukaryote	Syndiniales	49	Connector
	EASV5476	1	Microeukaryote	Syndiniales	51	Connector
	EASV7651	1	Microeukaryote	Syndiniales	53	Connector
	EASV1111	1	Microeukaryote	Syndiniales	59	Connector
	EASV2842	1	Microeukaryote	Syndiniales	76	Connector
	EASV6702	1	Microeukaryote	Syndiniales	84	Connector
	EASV2787	1	Microeukaryote	Syndiniales	93	Connector
	EASV2970	1	Microeukaryote	Syndiniales	125	Connector
	EASV10745	1	Microeukaryote	Syndiniales	139	Connector
	EASV7965	4	Microeukaryote	Syndiniales	5	Connector
	EASV3396	Others	Microeukaryote	Syndiniales	10	Connector
	EASV1798	Others	Microeukaryote	Unclassified SAR	5	Connector
